# Supplementary material for: Variable Outcomes in Neural Differentiation of Human PSCs Arise from Intrinsic Differences in Developmental Signaling Pathways
Source: Cell Rep. 2020 Jun 9;31(10):107732. doi: 10.1016/j.celrep.2020.107732 (PMC7296348; doi:10.1016/j.celrep.2020.107732)
Supplement: Table S1. Nanostring Codeset Probe Sequences, Related to Figure 1 [file mmc2.xlsx]

## Sheet: Codeset1
Gene target	Probe sequence
ACTA2	ATTCCTTCGTTACTACTGCTGAGCGTGAGATTGTCCGGGACATCAAGGAGAAACTGTGTTATGTAGCTCTGGACTTTGAAAATGAGATGGCCACTGCCGC
ALDOC	GCATGGCCAAGCGGCTGAGCCAAATTGGGGTGGAAAACACAGAGGAGAACCGCCGGCTGTACCGCCAGGTCCTGTTCAGTGCTGATGACCGTGTGAAAAA
APC	AAACAGCCACCACTTCTCCTAGAGGAGCCAAGCCATCTGTGAAATCAGAATTAAGCCCTGTTGCCAGGCAGACATCCCAAATAGGTGGGTCAAGTAAAGC
ASCL1	ATAGTAACTCCCATCACCTCTAACACGCACAGCTGAAAGTTCTTGCTCGGGTCCCTTCACCTCCTCGCCCTTTCTTAAAGTGCAGTTCTTAGCCCTCTAG
AXIN1	AGCCCGATGGGGAACAGTGTTGGGTGTACCACCCATCCCTGTGGTCTACCCGTGTCTAGAGGCAGGTAGGGGGTCCCTCCAAGTGGTCCACAAGCTTCTG
B3GAT1	TGTCCGTGTGGCCCGTCGCCTTCGTGGGTGGCCTGCGGTACGAGGCCCCACGGGTGAACGGGGCAGGGAAGGTGGTCGGCTGGAAGACGGTGTTTGACCC
BBC3	GCTGATGGACTCAGCATCGGAAGGTGGCGGTGACCGAGGGGGTGGGGACTGAGCCGCCCGCCTCTGCCGCCCACCACCATCTCAGGAAAGGCTGTTGTGC
BCL11B	GAGATGTAGCACTCATGTCGTCCCGAGTCAAGCGGCCTTTTCTGTGTTGATTTCGGCTTTCATATTACATAAGGGAAACCTTGAGTGGTGGTGCTGGGGG
BUB1	GAAGATAAAGAAAATGTGGTAGCAAAACAGTGTACCCAGGCGACTTTGGATTCTTGTGAGGAAAACATGGTGGTGCCTTCAAGGGATGGAAAATTCAGTC
CALB1	TGGAGGGAAGCTGTACCGAACGGATCTTGCTCTTATTCTCTGTGCTGGGGATAACTAGAGTTGGTGGCCGCAACCACTTGCTAGTGATACACTGTATCTA
CALB2	CGAACCGGCCGTACGATGAGCCCAAGCTCCAGGAATACACCCAAACCATACTACGGATGTTTGACTTGAACGGGGATGGCAAATTGGGCCTCTCAGAGAT
CCK	AAAATGTGTCTGTAAGATTGTCCAGTGCAACCACACACCTCACCAGAATTGTGCAAATGGAAGACAAAATGTTTTCTTCATCTGTGACTCCTGGTCTGAA
CCND1	TTGAACACTTCCTCTCCAAAATGCCAGAGGCGGAGGAGAACAAACAGATCATCCGCAAACACGCGCAGACCTTCGTTGCCCTCTGTGCCACAGATGTGAA
CCND2	TGTGAGGAACAGAAGTGCGAAGAAGAGGTCTTCCCTCTGGCCATGAATTACCTGGACCGTTTCTTGGCTGGGGTCCCGACTCCGAAGTCCCATCTGCAAC
CCND3	GGCCAGCCATGTCTGCATTTCGGTGGCTAGTCAAGCTCCTCCTCCCTGCATCTGACCAGCAGCGCCTTTCCCAACTCTAGCTGGGGGTGGGCCAGGCTGA
CDH2	GGTCATCCCTCCAATCAACTTGCCAGAAAACTCCAGGGGACCTTTTCCTCAAGAGCTTGTCAGGATCAGGTCTGATAGAGATAAAAACCTTTCACTGCGG
CDK2	TCGCTGGCGCTTCATGGAGAACTTCCAAAAGGTGGAAAAGATCGGAGAGGGCACGTACGGAGTTGTGTACAAAGCCAGAAACAAGTTGACGGGAGAGGTG
CDK4	ACTTTTAACCCACACAAGCGAATCTCTGCCTTTCGAGCTCTGCAGCACTCTTATCTACATAAGGATGAAGGTAATCCGGAGTGAGCAATGGAGTGGCTGC
CDKN1A	CATGTGTCCTGGTTCCCGTTTCTCCACCTAGACTGTAAACCTCTCGAGGGCAGGGACCACACCCTGTACTGTTCTGTGTCTTTCACAGCTCCTCCCACAA
CDX2	CACAGCCGCCTCCGCCGCCACCACAGCCTCCCCAGCCTCAGCCAGGTCCTCTGAGAAGTGTCCCAGAGCCCTTGAGTCCGGTGTCTTCCCTGCAAGCCTC
CHAT	TCATTAATTTCCGCCGTCTCAGTGAGGGGGATCTGTTCACTCAGTTGAGAAAGATAGTCAAAATGGCTTCCAACGAGGACGAGCGTTTGCCTCCAATTGG
CLTC	GGGTATCAACCCAGCAAACATTGGCTTCAGTACCCTGACTATGGAGTCTGACAAATTCATCTGCATTAGAGAAAAAGTAGGAGAGCAGGCCCAGGTGGTA
CNN1	GTTTGAGAACACCAACCATACACAGGTGCAGTCCACCCTCCTGGCTTTGGCCAGCATGGCGAAGACGAAAGGAAACAAGGTGAACGTGGGAGTGAAGTAC
CSPG4	ATATATTCAGGGTGCAGGGTGGGTAGGTTGCTCTGGGGATGGGTTTATTTAAGGGAGATTGCAAGGAAGCTATTTAACATGGTGCTGAGCTAGCCAGGAC
CUX1	CATAAGGTTCAGAGCCTACAAACAGCCCTGGAAAAAACTCGAACAGAATTATTTGACCTGAAAACCAAATACGATGAAGAAACTACTGCAAAGGCCGACG
CUX2	GATAACAGAATGTCCGTGCCATTGTAAATGTTGTAGAGATGTGGGCCGTGGCCCAACCGTCCTATATGAGATGTAGCATGGTACAGAACAAACTGCTTAC
CXCL5	AGAGAGCTGCGTTGCGTTTGTTTACAGACCACGCAAGGAGTTCATCCCAAAATGATCAGTAATCTGCAAGTGTTCGCCATAGGCCCACAGTGCTCCAAGG
DCX	GCTGGAAGGAACCTTAAGATCACATCATCTACTCCTCTACTCCAAATTTCTCATTCTTCAGGCCAGGAAACCGAGACACAGAGGTAAAGTAATTTCCCCA
DDC	GTTGCCACCCTGGGGACCACAACATGCTGCTCCTTTGACAATCTCTTAGAAGTCGGTCCTATCTGCAACAAGGAAGACATATGGCTGCACGTTGATGCAG
DHH	AGCCGGCTTCGACTGGGTCTACTACGAGTCCCGCAACCACGTCCACGTGTCGGTCAAAGCTGATAACTCACTGGCGGTCCGGGCGGGCGGCTGCTTTCCG
DLG4	TGCCCTGAAGAATGCGGGTCAGACGGTCACGATCATCGCTCAGTATAAACCAGAAGAGTACAGCCGATTCGAGGCCAAGATCCACGACCTTCGGGAACAG
DLX1	TTGGAGGGAGGGGGTTTTATTTATTGAGAAATGGACTTCGCCTGAGGCTGTTTGCCAATTCAGGGTTCTGCTGGGCGCAAGGAACGCACTGTTCAAACGC
DLX4	AGCTCCTTGCAGCTGTCTCTGTTCAAAGGAACTGTGCAGATTTAGAACGAATTGGAGCTTGAGCTTCACACCACCAGCTTCCAGAGATTAAAGTTTGTAC
DLX5	CCGAGCCCGAGGTGAGAATGGTGAATGGCAAACCAAAGAAAGTTCGTAAACCCAGGACTATTTATTCCAGCTTTCAGCTGGCCGCATTACAGAGAAGGTT
DNMT3B	CGAAGGCGGCCCATTCGAGTCCTGTCATTGTTTGATGGCATCGCGACAGGCTACCTAGTCCTCAAAGAGTTGGGCATAAAGGTAGGAAAGTACGTCGCTT
DPPA5	AAAGATCCAGAGGTGTTCCAGGTCCAGACGCGGCTGCTGAAAGCCATTTTCGGCCCGGACGGATCTCGAATCCCTTACATCGAGCAGGTGAGCAAGGCCA
E2F1	CCAGCTCCAAGCCGTGGACTCTTCGGAGAACTTTCAGATCTCCCTTAAGAGCAAACAAGGCCCGATCGATGTTTTCCTGTGCCCTGAGGAGACCGTAGGT
EGFR	ACGCAGTTGGGCACTTTTGAAGATCATTTTCTCAGCCTCCAGAGGATGTTCAATAACTGTGAGGTGGTCCTTGGGAATTTGGAAATTACCTATGTGCAGA
EMX1	GAGGAGGAAGGGCCTGAGTCCGAGCAGAAGAAGAAGGGCTCCCATCACATCAACCGGTGGCGCATTGCCACGAAGCAGGCCAATGGGGAGGACATCGATG
EMX2	ACATTCCCTTTCCTAACATCCTGAGGCTTAAAACCCTGATGCAAACTTCTCCTTTCAGTGGTTGGAGAAATTGGCCGAGTTCAACCATTCACTGCAATGC
EN1	GCAGCATTTTTGAAAAGGGAGAAAGACTCGGACAGGTGCTATCGAAAAATAAGATCCATTCTCTATTCCCAGTATAAGGGACGAAACTGCGAACTCCTTA
EN2	CACACACCAGGCGTGTTTGAGTCCACAGTTCTGAAACATGTGGCTACCTTGTCTTTCAAAAGAACTCAGAATCCTCCAGGATCTAGAAGAAGGAAGAAAG
EOMES	ATCCCATGCCCTGGGGTATTACCCAGACCCAACCTTTCCTGCAATGGCAGGGTGGGGAGGTCGAGGTTCTTACCAGAGGAAGATGGCAGCTGGACTACCA
ETV1	CACATACCAACGGCGAGGATCACTTCAGCTCTGGCAGTTTTTGGTAGCTCTTCTGGATGACCCTTCAAATTCTCATTTTATTGCCTGGACTGGTCGAGGC
FABP7	GGGAAATGTGACCAAACCAACGGTAATTATCAGTCAAGAAGGAGACAAAGTGGTCATCAGGACTCTCAGCACATTCAAGAACACGGAGATTAGTTTCCAG
FEZF2	CAGCACGCTCTGCAGGCACAAAATTATCCACACCCAGGAAAAGCCACATAAATGCAACCAGTGCGGCAAAGCGTTCAACCGCAGCTCCACGCTCAACACG
FGF19	GATGCAGGGGCTGCTTCAGTACTCGGAGGAAGACTGTGCTTTCGAGGAGGAGATCCGCCCAGATGGCTACAATGTGTACCGATCCGAGAAGCACCGCCTC
FGF8	AGAGCAACGGCAAAGGCAAGGACTGCGTCTTCACGGAGATTGTGCTGGAGAACAACTACACAGCGCTGCAGAATGCCAAGTACGAGGGCTGGTACATGGC
FOXA1	TGATACATTCTCAAGAGTTGCTTGACCGAAAGTTACAAGGACCCCAACCCCTTTGTCCTCTCTACCCACAGATGGCCCTGGGAATCAATTCCTCAGGAAT
FOXA2	CCGCCATGGGCAGCGGCTCGGGCAACATGAGCGCGGGCTCCATGAACATGTCGTCGTACGTGGGCGCTGGCATGAGCCCGTCCCTGGCGGGGATGTCCCC
FOXG1	CTGACAAGTCTATCTCTAAGAGCCGCCAGATTTCCATGTGTGCAGTATTATAAGTTATCATGGAACTATATGGTGGACGCAGACCTTGAGAACAACCTAA
FOXP2	TCGACTACCTCCTCCAACACTTCCAAAGCATCACCACCAATAACTCATCATTCCATAGTGAATGGACAGTCTTCAGTTCTAAGTGCAAGACGAGACAGCT
GAD1	CAAAGGACCAACAGCCTGGAAGAGAAGAGTCGCCTTGTGAGTGCCTTCAAGGAGAGGCAATCCTCCAAGAACCTGCTTTCCTGTGAAAACAGCGACCGGG
GAD2	TGTATGCCATGATGATCGCACGCTTTAAGATGTTCCCAGAAGTCAAGGAGAAAGGAATGGCTGCTCTTCCCAGGCTCATTGCCTTCACGTCTGAACATAG
GAPDH	CACTCCTCCACCTTTGACGCTGGGGCTGGCATTGCCCTCAACGACCACTTTGTCAAGCTCATTTCCTGGTATGACAACGAATTTGGCTACAGCAACAGGG
GAS1	CTGTGGCTTGGGACAGATAGAAGGGATGGTTGGGGATACTTCCCAAAACTTTTTCCAAGTCAACTTGGTGTAGCCGGTTCCCCGGCCACGACTCTGGGCA
GATA4	GACTTCTTTCCCAAGATGTCCTTGTCCCCTGCGTTCCCCACTGTGGCCTAGACCGTGGGTTTTGCATTGTGTTTCTAGCACCGAGGATCTGAGAACAAGC
GATA6	GACAGTGGCGACTGCGCTGACAGAACGTGATTCTCGTGCCTTTATTTTGAAAGAGATGTTTTTCCCAAGAGGCTTGCTGAAAGAGTGAGAGAAGATGGAA
GBX2	GAGCCCTCCCGGAACCCTAAGATCGTCGTCCCCATCCCTGTCCACGTCAGCAGGTTCGCTATCAGAAGTCAGCATCAGCAGCTAGAACAGGCCCGGCCCT
GFAP	AAGCAGATGAAGCCACCCTGGCCCGTCTGGATCTGGAGAGGAAGATTGAGTCGCTGGAGGAGGAGATCCGGTTCTTGAGGAAGATCCACGAGGAGGAGGT
GFP	AACGACGGCCCCGTGATGAAGAAGACCATCACCGGCCTGCAGCCCAGCTTCGAGGTGGTGTACATGAACGACGGCGTGCTGGTGGGCCAGGTGATCCTGG
GLI1	TAGCCCAAGCCGTGCTAAAGCTCCAGTGAACACATATGGACCTGGCTTTGGACCCAACTTGCCCAATCACAAGTCAGGTTCCTATCCCACCCCTTCACCA
GLI2	TTCAGGAGCACATTCTGATTCCAGGTTTGGTAGAGCTGGCTCTTCTACTCCGTAAAGCCGAGTCTGGGACTGGCAGCCCATCCAAGTGTATATGAATGAA
GLI3	GGGACATGAGTTCTTTGCTGACCTCCCTAGCGGAAGAAAGCAAATTCCTTGCAGTTATGCAATAGGCTTTAGGAAAAAAAGACTGCAACCAACGGAAATC
GPC3	CCTGGATGAGGAAGGGTTTGAAAGTGGAGACTGCGGTGATGATGAAGATGAGTGCATTGGAGGCTCTGGTGATGGAATGATAAAAGTGAAGAATCAGCTC
GRIN2A	GAATGACAGCTATCTTCGGTCGTCCTTGAGGTCAACGGCATCGTACTGTTCCAGGGACAGTCGGGGCCACAATGATGTGTATATTTCGGAGCATGTTATG
GRIN2B	GCTTGTGAAAGGAAAGAGGCTCTGGCTAAATTCATGCTGCTTAGATGACATCTGTCTAGGAATCATGTGCCAAGCAGAGGTTGGGAGGCCATTTGTGTTT
GSC	TCGGACAGCTGACGGCCGCGGGACACTTGCCCGTATTACTTACCTAACTCGAAGGACTTGCACAGACAGACGATGCTACTTTCTTGCACACGCGCTGCCT
GUSB	CCGATTTCATGACTGAACAGTCACCGACGAGAGTGCTGGGGAATAAAAAGGGGATCTTCACTCGGCAGAGACAACCAAAAAGTGCAGCGTTCCTTTTGCG
HES1	GCTGGAGAGGCGGCTAAGGTGTTTGGAGGCTTCCAGGTGGTACCGGCTCCCGATGGCCAGTTTGCTTTCCTCATTCCCAACGGGGCCTTCGCGCACAGCG
HES5	CTCCACTATGATCCTTAAAGGATTCCTCTGTGTGGGTGGATGCGTGTGGGCACGACTTTGTACTCAGAAATTGAACTCTCAGTCACGTGGAAGCCACGGG
HESX1	CAGCTCATCAGGGAAAGATGGTAACTTATGTCTACATGTCCCAAATCCTCCCAGTGGGATTTCATTCCCTAGCGTGGTGGATCACCCAATGCCAGAAGAA
HEY1	AATGCCTGGCAGAAGTTGCGCGTTATCTGAGCATCATTGAAGGACTAGATGCCTCTGACCCGCTTCGAGTTCGACTGGTTTCGCATCTCAACAACTACGC
HEY2	GAGAGAGAGTGAGAGAGTCGTGTTTCGTAAGTGCCTGAGCTTAGGAAGTTTTCTTCTGGATATATAACATTGCACAAGGGAAGACGAGTGTGGAGGATAG
HHIP	GATTTGTATACCGGGGCTGCCAGTCAGAAAGATTGTATGGAAGCTACGTGTTTGGAGATCGTAATGGGAATTTCCTAACTCTCCAGCAAAGTCCTGTGAC
HOPX	TCCTGGAGTACAACTTCAACAAGGTCGACAAGCACCCGGATTCCACCACGCTGTGCCTCATCGCGGCCGAGGCAGGCCTTTCCGAGGAGGAGACCCAGAA
HOXA1	CAGATAATTCTGGACCAGAGACTTGGTGCGGGGTTAACACCTTCATCCAGATTGGGTGCCAGCATACATTTTCTGGTGGGCCTTAACATCCCTCCTGCTT
HOXA2	CCCAAAGTTTCCCAGTCTCGCCTTTAACCAGCAATGAGAAAAATCTGAAACATTTTCAGCACCAGTCACCCACTGTTCCCAACTGCTTGTCAACAATGGG
HOXB1	GGGAACGAGCAGACCGCGAGCTTTGCACCGGCCTATGCTGATCTCCTCTCCGAGGACAAGGAAACACCCTGCCCTTCAGAACCTAACACCCCCACGGCCC
HOXB2	GAATTCCACTTTAATAAGTACCTGTGCCGGCCACGCCGCGTCGAGATCGCGGCCTTGCTGGACCTCACCGAAAGGCAGGTCAAAGTCTGGTTTCAGAACC
HPRT1	TGTGATGAAGGAGATGGGAGGCCATCACATTGTAGCCCTCTGTGTGCTCAAGGGGGGCTATAAATTCTTTGCTGACCTGCTGGATTACATCAAAGCACTG
HTR2C	TCTACGTTCTGCGCCGACAAGCTTTGATGTTACTGCACGGCCACACCGAGGAACCGCCTGGACTAAGTCTGGATTTCCTGAAGTGCTGCAAGAGGAATAC
IDO1	CTATTATAAGATGCTCTGAAAACTCTTCAGACACTGAGGGGCACCAGAGGAGCAGACTACAAGAATGGCACACGCTATGGAAAACTCCTGGACAATCAGT
IGFBP7	CCCAGAAAAGCATGAAGTAACTGGCTGGGTGCTGGTATCTCCTCTAAGTAAGGAAGATGCTGGAGAATATGAGTGCCATGCATCCAATTCCCAAGGACAG
IHH	GGCAGCCATCCCGGCCATTCTGAGGTATGACATTCCTCCCCGGCCACACTCCTCAAGACACATCCAGAGACTGTTGCTGTCTGTGGGCAGAGTTCTGTGT
ISL1	CTTACAGGCTAACCCAGTGGAAGTACAAAGTTACCAGCCACCTTGGAAAGTACTGAGCGACTTCGCCTTGCAGAGTGACATAGATCAGCCTGCTTTTCAG
KLF4	CGAGCATTTTCCAGGTCGGACCACCTCGCCTTACACATGAAGAGGCATTTTTAAATCCCAGACAGTGGATATGACCCACACTGCCAGAAGAGAATTCAGT
LCK	ATTAAGTGGACAGCGCCAGAAGCCATTAACTACGGGACATTCACCATCAAGTCAGATGTGTGGTCTTTTGGGATCCTGCTGACGGAAATTGTCACCCACG
LHX2	ACCTGGGCATCTCGGCCTCGGAGATGGTGATGCGCGCTCGGGACTTGGTTTATCACCTCAACTGCTTCACGTGCACCACGTGTAACAAGATGCTGACCAC
LHX6	CGTGGATTATGTGGCCGTAGCATGTTACAGTTCAAACATGTCTCCACTACCCTGTTAAGAGCAGCCTGGGAACGTACAGGCCATCAAGACTATTTATTTA
LHX8	CTCCTCACAGAGCAAGATGTTAACCATCCAAAACCAGCAAAAAGAGCTCGGACCAGCTTTACAGCAGATCAGCTTCAGGTTATGCAAGCACAATTTGCTC
LHX9	CTCAAGCAGCTTGCCCAGAAAACAGGTCTGACCAAAAGAGTTTTGCAGGTTTGGTTCCAAAACGCACGAGCCAAATTCAGAAGGAACCTTTTGCGGCAGG
LIN28A	GCCACAGGGTGTGTGTGTGTTTGTAAAACTAGAGTTGCTAAGGATAAGTTTAAAGACCAATACCCCTGTACTTAATCCTGTGCTGTCGAGGGATGGATAT
LMX1A	CTCCCAATGAGTTTGTTATGCGGGCCCAGAAGAGTGTATACCACCTGAGCTGCTTCTGCTGCTGTGTCTGCGAGCGACAGCTTCAGAAGGGTGATGAGTT
LMX1B	GCAGGCACATCACCTCTCCTGCTGTGGCACCCTTCCTCTGTTAATTTGGCCCAAAAGACAATGATTTGGCCACATGACCTTAGAGATTCACCCTGCCCTG
LRP2	TCTTCACTGATTGGTTCCGTCCTGCTAAAATTATGAGAGCATGGAGTGACGGATCTCACCTCTTGCCTGTAATAAACACTACTCTTGGATGGCCCAATGG
MAP2	TACTCTGTATGCTGGGATTCCGAGGTTCCAACACACTGTTACAAATCTGTGGGGGGTTTCTTTCTTCTGATAATTCTAGAGCCTGTTACCATAGAAAGGC
MAPT	ATTGGGTCCCTGGACAATATCACCCACGTCCCTGGCGGAGGAAATAAAAAGATTGAAACCCACAAGCTGACCTTCCGCGAGAACGCCAAAGCCAAGACAG
MCHERRY	TGATGAACTTCGAGGACGGCGGCGTGGTGACCGTGACCCAGGACTCCTCCCTGCAGGACGGCGAGTTCATCTACAAGGTGAAGCTGCGCGGCACCAACTT
MESP1	CTGCCTGAGGAGCCCAAGTGACAAGGGACAACTGACGCCGTCTCTGTGAGCACCGAGGCTTTTTGGCCTCAGCACCTTCGAAGTGGTTCCTTGGCAGACT
MKI67	AGCAGATGTAGAGGGAGAACTCTTAGCGTGCAGGAATCTAATGCCATCAGCAGGCAAAGCCATGCACACGCCTAAACCATCAGTAGGTGAAGAGAAAGAC
MSGN1	CTACAATATGTTAGCTTTCCAGCCCACCCACCTTCAGGGCGGTGGTGGCCCCAAGGCCCAGAAGGGCACCAAAGTCAGGATGTCTGTCCAGCGGAGGCGG
MYBL2	GAATCCAGACCTTGTCAAGGGGCCATGGACCAAAGAGGAAGACCAAAAAGTCATCGAGCTGGTTAAGAAGTATGGCACAAAGCAGTGGACACTGATTGCC
MYC	TCGGACACCGAGGAGAATGTCAAGAGGCGAACACACAACGTCTTGGAGCGCCAGAGGAGGAACGAGCTAAAACGGAGCTTTTTTGCCCTGCGTGACCAGA
MYF6	GGCCAAGTGTTTCCGATCATTCCAGGGGGCTCGTGATAACGGCTAAGGAAGGAGGAGCAAGTATTGATTCGTCAGCCTCGAGTAGCCTTCGATGCCTTTC
MYH11	CTGCTAGAAAAATCACGGGCAATTCGCCAAGCCAGAGACGAGAGGACATTCCACATCTTTTACTACATGATTGCTGGAGCCAAGGAGAAGATGAGAAGTG
MYO3B	GACACCTGGGAAATTATAGAGACCATTGGTAAAGGCACCTATGGCAAAGTCTACAAGGTAACTAACAAGAGAGATGGGAGCCTGGCTGCAGTGAAAATTC
MYOD1	TGTAATCTATTCCTGTAAATAAGAGTTGCTTTGCCAGAGCAGGAGCCCCTGGGGCTGTATTTATCTCTGAGGCATGGTGTGTGGTGCTACAGGGAATTTG
MYOG	TACAGATGCCCACAACCTGCACTCCCTCACCTCCATCGTGGACAGCATCACAGTGGAAGATGTGTCTGTGGCCTTCCCAGATGAAACCATGCCCAACTGA
NANOG	CTACTCCATGAACATGCAACCTGAAGACGTGTGAAGATGAGTGAAACTGATATTACTCAATTTCAGTCTGGACACTGGCTGAATCCTTCCTCTCCCCTCC
NCOR2	GCAGCATCCCAAGAACTTTGGCCTGATCGCATCATTCCTGGAGAGGAAGACAGTGGCTGAGTGCGTCCTCTATTACTACCTGACTAAGAAGAATGAGAAC
NES	CAGAGAATCACAAATCACTGAGGTCTTTAGAAGAACAGGACCAAGAGACATTGAGAACTCTTGAAAAAGAGACTCAACAGCGACGGAGGTCTCTAGGGGA
NEUROD1	GTGCCCAGCTCAATGCCATATTTCATGATTAGAGGCACGCCAGTTTCACCATTTCCGGGAAACGAACCCACTGTGCTTACAGTGACTGTCGTGTTTACAA
NEUROD2	GTGCCTCGGTGGGTGCCACCTGGCGATTTCCGGTGTCTGGAGAGAGTATTTTTTGGTCCAAGGAGTCCTCTTGGCTTTAGCTGGTGGGTGGGCGGGGAGA
NEUROG1	GCCCCTAGACGGCCTTTCCTTTTGCACTTTCTGAACTCCACAAAACCTCCTTTGTGACTGGCTCAGAACTGACCCCAGCCACCACTTCAGTGTGATTTAG
NEUROG2	TTTGGGTATCCTTCATTCAGACGGGCTCTGATTTACTGAAGGTGTGATGGAGCTTATTGTCAAAGCCAAGGGTGGCGTTTTGGGGGCGCTTCTTGAGACG
NEUROG3	CGCGCGAAGTGGGCATTGCAAAGTGCGCTCATTTTAGGCCTCCTCTCTGCCACCACCCCATAATCTCATTCAAAGAATACTAGAATGGTAGCACTACCCG
NFE2L2	TCCCGGTCACATCGAGAGCCCAGTCTTCATTGCTACTAATCAGGCTCAGTCACCTGAAACTTCTGTTGCTCAGGTAGCCCCTGTTGATTTAGACGGTATG
NFIA	ACATTAAGGACCAGCCAGAAAATGGACATTTGGGCTTCCAGGACAGTTTTGTCACATCAGGTGTTTTTAGTGTCACTGAGCTAGTAAGAGTGTCACAGAC
NFIX	AAGAACTGGATCTTTATCTGGCTTACTTTGTCCACACTCCGGAATCCGGACAATCAGATAGTTCAAACCAGCAAGGAGATGCGGACATCAAACCACTGCC
NGFR	TGAAGAAAAGTGGGCCAGTGTGGGAATGCGGCAAGAAGGAATTGACTTCGACTGTGACCTGTGGGGATTTCTCCCAGCTCTAGACAACCCTGCAAAGGAC
NKX2-1	GCCGCCTAGGCTCAGCGGCGACCGCCCTCCGCGAAAATAGTTTGTTTAATGTGAACTTGTAGCTGTAAAACGCTGTCAAAAGTTGGACTAAATGCCTAGT
NKX2-2	TAATTATTATTATGGAGTCGAGTTGACTCTCGGCTCCACTAGGGAGGCGCCGGGAGGTTGCCTGCGTCTCCTTGGAGTGGCAGATTCCACCCACCCAGCT
NKX6-1	CTGGCCTGTACCCCTCATCAAGGATCCATTTTGTTGGACAAAGACGGGAAGAGAAAACACACGAGACCCACTTTTTCCGGACAGCAGATCTTCGCCCTGG
NKX6-2	AGGACCCGCGGGGTGGGGGCGAATCTATTTTTGCAGAATCCGGGGGCGGCCCCGGGTGGGCGCGAGTCGCTTTGTATCATCAATAAATTATTTAACGGGT
NOG	ACAGAGAAAAGAGAGACTTATTCTGGTTGTTGCTAATAATGTTAACCTGCTATTTATATTCCAGTGCCCTTCGCATGGCGAAGCAGGGGGGAAAAGTTAT
NOTCH1	AGGCAAAGCTGGCTCACCTTCCGCACGCGGATTAATTTGCATCTGAAATAGGAAACAAGTGAAAGCATATGGGTTAGATGTTGCCATGTGTTTTAGATGG
NOTCH2	AAGAGTCACCAAATTTTGAGAGTTATACTTGCTTGTGTGCTCCTGGCTGGCAAGGTCAGCGGTGTACCATTGACATTGACGAGTGTATCTCCAAGCCCTG
NOTCH3	CTTTGGAGTCTGCCGTGATGGCATCAACCGCTACGACTGTGTCTGCCAACCTGGCTTCACAGGGCCCCTTTGTAACGTGGAGATCAATGAGTGTGCTTCC
NOTCH4	ACCCCTAAGTTGGAACCAAGAATTGCAGGCATATGGGATGTAAGATGTTCTTTCCTATATATGGTTTCCAAAGGGTGCCCCTATGATCCATTGTCCCCAC
NPY	AGAGATATGGAAAACGATCCAGCCCAGAGACACTGATTTCAGACCTCTTGATGAGAGAAAGCACAGAAAATGTTCCCAGAACTCGGCTTGAAGACCCTGC
NR4A2	TTCAGAAGTGCCTGGCTGTTGGGATGGTCAAAGAAGTGGTTCGCACAGACAGTTTAAAAGGCCGGAGAGGTCGTTTGCCCTCGAAACCGAAGAGCCCACA
NUMB	GGAGAAAGAAGGATGTTTATGTTCCAGAGGCCAGTCGTCCACATCAGTGGCAGACAGATGAAGAAGGCGTTCGCACCGGAAAATGTAGCTTCCCGGTTAA
OLIG1	GGGACGTTAAAGTGACCAGAGCGGATGTTCGATGGCGCCTCGGGGCAGTTTGGGGTTCTGGGTCGGTTCCAGCGGCTTTAGGCAGAAAGTGCTCGCTCTC
OLIG2	TAGTTGGAAGCCGGCGTTCGGTATCAGAAGCGCTGATGGTCATATCCAATCTCAATATCTGGGTCAATCCACACCCTCTTAGAACTGTGGCCGTTCCTCC
OTP	AGGGACAGCACAATGTTAGGGATTTTTGTCTTAAAGGAGGACAAGCATTGCTACCAACCGCCTCATCTGAGGGCCCAACTGATATGATTTGATTTATCCT
OTX1	GAAACTCAACTTCAACTCCCCCGACTGTCTGGACTATAAGGACCAAGCCTCATGGCGGTTCCAGGTCTTGTGAGCCCAGGAATGAAAGAGGAGAAGAAAC
OTX2	GGCTGGACATTCCAGTTTTAGCCAGGCATTGGTTAAAAGAGTTAGATGGGATGATGCTCAGACTCATCTGATCAAAGTTCCGAGAGGCATAGAAGGAAAA
PAX3	GTGGAGAAGAAAATTGAGGAATACAAAAGAGAGAACCCGGGCATGTTCAGCTGGGAAATCCGAGACAAATTACTCAAGGACGCGGTCTGTGATCGAAACA
PAX6	GAACATCCTTTACCCAAGAGCAAATTGAGGCCCTGGAGAAAGAGTTTGAGAGAACCCATTATCCAGATGTGTTTGCCCGAGAAAGACTAGCAGCCAAAAT
PDGFRA	TAGTGCTTGGTCGGGTCTTGGGGTCTGGAGCGTTTGGGAAGGTGGTTGAAGGAACAGCCTATGGATTAAGCCGGTCCCAACCTGTCATGAAAGTTGCAGT
PGK1	GCAAGAAGTATGCTGAGGCTGTCACTCGGGCTAAGCAGATTGTGTGGAATGGTCCTGTGGGGGTATTTGAATGGGAAGCTTTTGCCCGGGGAACCAAAGC
PLK1	GCTTGGCTGCCAGTACCTGCACCGAAACCGAGTTATTCATCGAGACCTCAAGCTGGGCAACCTTTTCCTGAATGAAGATCTGGAGGTGAAAATAGGGGAT
PMAIP1	CTAGTGTTTTTGCCGAAGATTACCGCTGGCCTACTGTGAAGGGAGATGACCTGTGATTAGACTGGGCGGCTGGGGAGAAACAGTTCAGTGCATTGTTGTT
POU3F2	GGGCACGGAGCTGCTTCGGGTGCATCACGCTGCTCGTTCCTGAGGTATGGGAACTGGCCTTTAGTGAAGCTATCCAGAGCAGGGCAAATAGCCACTGGTA
POU4F1	CACACATTCACACAGTGGTAACAGACTGCCAGTGTTCATCCTGAAATGTCTCACGGATTGATCTACCTGTCTATGTATGTCTGCTGAGCTTTCTCCTTGG
POU4F2	TCCAGTAAATGTGAATCTCGACAAATCGAGGACTGAAGAGGGAGCGAACGAGCGAACAACTGAGCCCAAGCCGGTGAGAATGTGAAACAGTTTCTCAAAG
POU5F1	AAGTTCTTCATTCACTAAGGAAGGAATTGGGAACACAAAGGGTGGGGGCAGGGGAGTTTGGGGCAACTGGTTGGAGGGAAGGTGAAGTTCAATGATGCTC
PPIA	AGCACTGGAGAGAAAGGATTTGGTTATAAGGGTTCCTGCTTTCACAGAATTATTCCAGGGTTTATGTGTCAGGGTGGTGACTTCACACGCCATAATGGCA
PPP1R1B	ACCGGCTTCTACCAGGGTCCAGGACTAAGGCGTTTTTCTCCATAGCCTCAACATTTTGGGAATCTTCCCTTAATCACCCTTGCTCCTCCTGGGTGCCTGG
PTCH1	TGGTCATCCTGATCGCTTCTGTTGGCATAGGAGTGGAGTTCACCGTTCACGTTGCTTTGGCCTTTCTGACGGCCATCGGCGACAAGAACCGCAGGGCTGT
PTCH2	TGGGATTTGAACAAAATCTGCTACAAGTCAGGAGTTCCCCTTATTGAAAATGGAATGATTGAGCGGATGATTGAGAAGCTGTTTCCGTGCGTGATCCTCA
PTGDS	CAGGACAAGTTCCTGGGGCGCTGGTTCAGCGCGGGCCTCGCCTCCAACTCGAGCTGGCTCCGGGAGAAGAAGGCGGCGTTGTCCATGTGCAAGTCTGTGG
PVALB	TGAGGACATCAAGAAGGCGGTGGGAGCCTTTAGCGCTACCGACTCCTTCGACCACAAAAAGTTCTTCCAAATGGTCGGCCTGAAGAAAAAGAGTGCGGAT
RAX	GGGAGTAATATCTGCACTTTTCCTCACAAGGATGTCTCCTTGGGGGAGGAGGATGGAGCAGCCCGTGTGTTATCACCTTTTAGCAAGAAAACAAAACAAA
RBPJ	ATCAGAAGGAGAAGAATTCACAGTCCGAGATGGCTACATCCATTATGGACAAACAGTCAAACTTGTGTGCTCAGTTACTGGCATGGCACTCCCAAGATTG
RCOR1	TTATCCGGGATATCAGGTATTATGAGACATCACCTAGCCATCTGCATCACATCTCTCTGGACAAGCAGCTATTACCAAAAAAGGCATATACTTCCAGTCC
RELN	GGCAACCCCACCTACTACGTTCCGGGACAAGAATACCATGTGACAATTTCAACAAGCACCTTTTTTGACGGCTTGCTGGTGACAGGACTATACACATCTA
REST	TCAGTGCAGTTATGTGGCCTCTAATCAACATGAAGTAACCCGCCATGCAAGACAGGTTCACAATGGGCCTAAACCTCTTAATTGCCCACACTGTGATTAC
RORB	CCTGGATGATGAGACCTTGGCAAAGTTAATAGCCAAGATACCAACCATCACGGCAGTTTGCAACTTGCACGGGGAGAAGCTGCAGGTATTTAAGCAATCT
RPLP1	CTCAGCTGCCGCCAAGGTGCTCGGTCCTTCCGAGGAAGCTAAGGCTGCGTTGGGGTGAGGCCCTCACTTCATCCGGCGACTAGCACCGCGTCCGGCAGCG
RPS15A	AGCTGGGAAAATTGTTGTGAACCTCACAGGCAGGCTAAACAAGTGTGGGGTGATCAGCCCCAGATTTGACGTGCAACTCAAAGACCTGGAAAAATGGCAG
RPS9	AAGCAGGTGGTGAACATCCCGTCCTTCATTGTCCGCCTGGATTCCCAGAAGCACATCGACTTCTCTCTGCGCTCTCCCTACGGGGGTGGCCGCCCGGGCC
S100B	AGAAGGCCATGGTGGCCCTCATCGACGTTTTCCACCAATATTCTGGAAGGGAGGGAGACAAGCACAAGCTGAAGAAATCCGAACTCAAGGAGCTCATCAA
SATB2	GGCCAAGGCCGTGGGAGGTTTGATGATTCCTGTCTTTTGTGTCGTGGAGCAGTTGGACGGCTCTCTTGAATATGACAACAGAGAAGAACACGCCGAGTTT
SHH	TCTGCACTACGAGGGCCGCGCAGTGGACATCACCACGTCTGACCGCGACCGCAGCAAGTACGGCATGCTGGCCCGCCTGGCGGTGGAGGCCGGCTTCGAC
SIM1	GTGACCACCAAGTACTACAGGTTCCTGGCGAAACACGGCGGCTGGGTATGGGTGCAGAGCTACGCGACCATCGTGCACAACAGTCGCTCCTCCAGGCCAC
SIX3	CAGCACCAGGCCATTGGACCGAGCGGCATGCGCTCGCTGGCCGAGCCCGGCTGCCCCACGCACGGCTCGGCAGAGTCGCCGTCCACGGCGGCCAGCCCGA
SIX6	CAGCGGTGAGGCCTGACCCAGCACCACGTTCTTCTTGCTTTGCTTTTTCCTAAGGATTTTGCTGCAAAGTCTCCTTCGGAACCCGAACTGCAAGCTGAGC
SLC17A7	TCGGCTACTCGCACTCCAAGGGCGTGGCCATCTCCTTCCTGGTCCTAGCCGTGGGCTTCAGCGGCTTCGCCATCTCTGGGTTCAACGTGAACCACCTGGA
SLC1A2	TGACTAAAAGTGCACAGCAGTTATACCCCAGTGGAAGTGATTTTTCTCACCTAGCTGCTCTCTAACTCTTACGGCTATCTAGTTGTCTGAGCTGCTGGTT
SLC2A1	AGGCTCCATTAGGATTTGCCCCTTCCCATCTCTTCCTACCCAACCACTCAAATTAATCTTTCTTTACCTGAGACCAGTTGGGAGCACTGGAGTGCAGGGA
SLC6A3	CCATTTTGCAGCCGGCACGTCCATCCTCTTTGGAGTGCTCATCGAAGCCATCGGAGTGGCCTGGTTCTATGGTGTTGGGCAGTTCAGCGACGACATCCAG
SMO	AACGAGACCATGCTGCGCCTGGGCATTTTTGGCTTCCTGGCCTTTGGCTTTGTGCTCATTACCTTCAGCTGCCACTTCTACGACTTCTTCAACCAGGCTG
SNAI1	GACCACTATGCCGCGCTCTTTCCTCGTCAGGAAGCCCTCCGACCCCAATCGGAAGCCTAACTACAGCGAGCTGCAGGACTCTAATCCAGAGTTTACCTTC
SOX1	TATTTATCACCTACGGAGGAAGCGGAAAGCGTTTTCTTTGCTCGAGGGGACAAAAAAGTCAAAACGAGGCGAGAGGCGAAGCCCACTTTTGTATACCGGC
SOX10	GGCCGTGTCTCCCACTCAGGGGCTGAGAGTAGCTTTGAGGAGCCTCATTGGGGAGTGGGGGGTTCGAGGGACTTAGTGGAGTTCTCATCCCTTCAATGCC
SOX11	CTAAGCATTGACAGAATATCTTAAAATGGTAACCTGGGGGTGGCGGGTGGGTGCTGTGTGCACGGCAGCCTAGCCAGTGGGGATCCTGCTGTTTATTATA
SOX17	AGCCACGGGGCCATTTCCTCGGTGGTGTCCGACGCCAGCTCCGCGGTATATTACTGCAACTATCCTGACGTGTGACAGGTCCCTGATCCGCCCCAGCCTG
SOX2	CTTAAGCCTTTCCAAAAAATAATAATAACAATCATCGGCGGCGGCAGGATCGGCCAGAGGAGGAGGGAAGCGCTTTTTTTGATCCTGATTCCAGTTTGCC
SOX4	GTTCACGGTCAAACTGAAATGGATTTGCACGTTGGGGAGCTGGCGGCGGCGGCTGCTGGGCCTCCGCCTTCTTTTCTACGTGAAATCAGTGAGGTGAGAC
SOX5	TAGCCATGCAATGATGGATTTCAATCTGAGTGGAGATTCTGATGGAAGTGCTGGAGTCTCAGAGTCAAGAATTTATAGGGAATCCCGAGGGCGTGGTAGC
SP8	GGTGGGGGTGACTTTTGGCAGCCCGAGACCCAGAGTTTGTAGAGTTTAGATCTCCCAATGTCAGTCTGCCTCTTTTTCTTTGTTCCCTGAGGTGGAACCG
SST	AGCTGCTGTCTGAACCCAACCAGACGGAGAATGATGCCCTGGAACCTGAAGATCTGTCCCAGGCTGCTGAGCAGGATGAAATGAGGCTTGAGCTGCAGAG
SUFU	ATCAGCTTCGGCCTGAGTGATCTCTATGGTGACAACAGAGTCCATGAGTTTACAGGAACAGATGGACCTAGTGGTTTTGGCTTTGAGTTGACCTTTCGTC
SYP	TAGTGCCTGTGATCGTGTGTTGCCATTTTGTCTGGCTGTGGCCCCTCCTTCTCCCCTCCAGACCCCTACCCTTTCCCAAACCCTTCGGTATTGTTCAAAG
T	TTTTTGTCGTGGCAGCCAGTGGTGACTGGATTGACCTACTAGGTACCCAGTGGCAGTCTCAGGTTAAGAAGGAAATGCAGCCTCAGTAACTTCCTTTTCA
TBP	ACAGTGAATCTTGGTTGTAAACTTGACCTAAAGACCATTGCACTTCGTGCCCGAAACGCCGAATATAATCCCAAGCGGTTTGCTGCGGTAATCATGAGGA
TBR1	GCCGTCTGCAGCGAATAAGTGCAGGTCTCCGAGCGTGATTTTAACCTTTTTTGCACAGCAGTCTCTGCAATTAGCTCACCGACCTTCAACTTTGCTGTAA
TBX6	GACAGCCTACCAGAACCCACAGATCACACAACTGAAGATTGCAGCCAATCCCTTTGCCAAAGGCTTCCGGGAGAACGGCAGAAACTGTAAGAGGGAGCGA
TFAP2A	AGGGACTTTGGGTACGTGTGCGAAACCGAATTTCCTGCCAAAGCAGTAGCTGAATTTCTCAACCGACAACATTCCGATCCCAATGAGCAAGTGACAAGAA
TH	AGCTGATTGCTGAGATCGCCTTCCAGTACAGGCACGGCGACCCGATTCCCCGTGTGGAGTACACCGCCGAGGAGATTGCCACCTGGAAGGAGGTCTACAC
TNC	TGTGTGCCACGATGGCTTTGCAGGCGATGACTGCAACAAGCCTCTGTGTCTCAACAATTGCTACAACCGTGGACGATGCGTGGAGAATGAGTGCGTGTGT
TP53	GGGGAGCAGGGCTCACTCCAGCCACCTGAAGTCCAAAAAGGGTCAGTCTACCTCCCGCCATAAAAAACTCATGTTCAAGACAGAAGGGCCTGACTCAGAC
TPH2	CACAATCGAGTTTGGCCTTTGCAAGCAAGAAGGGCAACTGCGGGCATATGGAGCAGGACTCCTTTCCTCCATTGGAGAATTAAAGCACGCCCTTTCTGAC
TRIM22	CCATGACTGTGTGCCCACCGAGCTCCTGAGTGTTCTCATTCCTTTACCCACTTCTGCATAGTAGCCCTTGTGCTGAGACTCAGATTCTGCACCTGAGTTC
TUBB3	GCCGCCCTCCTGCAGTATTTATGGCCTCGTCCTCCCCACCTAGGCCACGTGTGAGCTGCTCCTGTCTCTGTCTTATTGCAGCTCCAGGCCTGACGTTTTA
UXT	ACTCCATGAATATCAAAGCCCATATCCACATGTTGCTAGAGGGGCTTAGAGAACTACAAGGCCTGCAGAATTTCCCAGAGAAGCCTCACCATTGACTTCT
VIM	GAGGAGATGCTTCAGAGAGAGGAAGCCGAAAACACCCTGCAATCTTTCAGACAGGATGTTGACAATGCGTCTCTGGCACGTCTTGACCTTGAACGCAAAG
VSX2	TGTGGCATGTGGTGATGTACGCTGCGTGCCATGAGTCCATGTCCTATGCCTCACAAATGCTGTGGTTCACTGCACTGTTCAGGAGTCCAAACCTTCTACC

## Sheet: Codeset2
Gene target	Probe sequence
ACTA2	ATTCCTTCGTTACTACTGCTGAGCGTGAGATTGTCCGGGACATCAAGGAGAAACTGTGTTATGTAGCTCTGGACTTTGAAAATGAGATGGCCACTGCCGC
ALDOC	GCATGGCCAAGCGGCTGAGCCAAATTGGGGTGGAAAACACAGAGGAGAACCGCCGGCTGTACCGCCAGGTCCTGTTCAGTGCTGATGACCGTGTGAAAAA
ANXA2	TGAGCGTCCAGAAATGGTGCTCACCATGCTTCCAGCTAACAGGTCTAGAAAACCAGCTTGCGAATAACAGTCCCCGTGGCCATCCCTGTGAGGGTGACGT
ARX	TGCACTCAGCGTGGTATGGTAAAAGTTTGTCCTCCCGTAGATTCTTACTGTGTTGTAGATACGGTAGGGTTCCTAGACAAATATTTATGTACTCAAGCCC
ASCL1	ATAGTAACTCCCATCACCTCTAACACGCACAGCTGAAAGTTCTTGCTCGGGTCCCTTCACCTCCTCGCCCTTTCTTAAAGTGCAGTTCTTAGCCCTCTAG
AXIN2	CTTGTCCAGCAAAACTCTGAGGGCCACGGCGAGTGTGAGGTCCACGGAAACTGTTGACAGTGGATACAGGTCCTTCAAGAGGAGCGATCCTGTTAATCCT
B3GAT1	TGTCCGTGTGGCCCGTCGCCTTCGTGGGTGGCCTGCGGTACGAGGCCCCACGGGTGAACGGGGCAGGGAAGGTGGTCGGCTGGAAGACGGTGTTTGACCC
BCL11B	GAGATGTAGCACTCATGTCGTCCCGAGTCAAGCGGCCTTTTCTGTGTTGATTTCGGCTTTCATATTACATAAGGGAAACCTTGAGTGGTGGTGCTGGGGG
BMP7	GCTTCGTCAACCTCGTGGAACATGACAAGGAATTCTTCCACCCACGCTACCACCATCGAGAGTTCCGGTTTGATCTTTCCAAGATCCCAGAAGGGGAAGC
CALB1	TGGAGGGAAGCTGTACCGAACGGATCTTGCTCTTATTCTCTGTGCTGGGGATAACTAGAGTTGGTGGCCGCAACCACTTGCTAGTGATACACTGTATCTA
CALB2	CGAACCGGCCGTACGATGAGCCCAAGCTCCAGGAATACACCCAAACCATACTACGGATGTTTGACTTGAACGGGGATGGCAAATTGGGCCTCTCAGAGAT
CCK	AAAATGTGTCTGTAAGATTGTCCAGTGCAACCACACACCTCACCAGAATTGTGCAAATGGAAGACAAAATGTTTTCTTCATCTGTGACTCCTGGTCTGAA
CCND1	TTGAACACTTCCTCTCCAAAATGCCAGAGGCGGAGGAGAACAAACAGATCATCCGCAAACACGCGCAGACCTTCGTTGCCCTCTGTGCCACAGATGTGAA
CCND2	TGTGAGGAACAGAAGTGCGAAGAAGAGGTCTTCCCTCTGGCCATGAATTACCTGGACCGTTTCTTGGCTGGGGTCCCGACTCCGAAGTCCCATCTGCAAC
CCND3	GGCCAGCCATGTCTGCATTTCGGTGGCTAGTCAAGCTCCTCCTCCCTGCATCTGACCAGCAGCGCCTTTCCCAACTCTAGCTGGGGGTGGGCCAGGCTGA
CDH2	GGTCATCCCTCCAATCAACTTGCCAGAAAACTCCAGGGGACCTTTTCCTCAAGAGCTTGTCAGGATCAGGTCTGATAGAGATAAAAACCTTTCACTGCGG
CHAT	TCATTAATTTCCGCCGTCTCAGTGAGGGGGATCTGTTCACTCAGTTGAGAAAGATAGTCAAAATGGCTTCCAACGAGGACGAGCGTTTGCCTCCAATTGG
CLTC	GGGTATCAACCCAGCAAACATTGGCTTCAGTACCCTGACTATGGAGTCTGACAAATTCATCTGCATTAGAGAAAAAGTAGGAGAGCAGGCCCAGGTGGTA
CNN1	GTTTGAGAACACCAACCATACACAGGTGCAGTCCACCCTCCTGGCTTTGGCCAGCATGGCGAAGACGAAAGGAAACAAGGTGAACGTGGGAGTGAAGTAC
CSPG4	ATATATTCAGGGTGCAGGGTGGGTAGGTTGCTCTGGGGATGGGTTTATTTAAGGGAGATTGCAAGGAAGCTATTTAACATGGTGCTGAGCTAGCCAGGAC
CUX1	CATAAGGTTCAGAGCCTACAAACAGCCCTGGAAAAAACTCGAACAGAATTATTTGACCTGAAAACCAAATACGATGAAGAAACTACTGCAAAGGCCGACG
CUX2	GATAACAGAATGTCCGTGCCATTGTAAATGTTGTAGAGATGTGGGCCGTGGCCCAACCGTCCTATATGAGATGTAGCATGGTACAGAACAAACTGCTTAC
CXCL5	AGAGAGCTGCGTTGCGTTTGTTTACAGACCACGCAAGGAGTTCATCCCAAAATGATCAGTAATCTGCAAGTGTTCGCCATAGGCCCACAGTGCTCCAAGG
DCX	GCTGGAAGGAACCTTAAGATCACATCATCTACTCCTCTACTCCAAATTTCTCATTCTTCAGGCCAGGAAACCGAGACACAGAGGTAAAGTAATTTCCCCA
DDC	GTTGCCACCCTGGGGACCACAACATGCTGCTCCTTTGACAATCTCTTAGAAGTCGGTCCTATCTGCAACAAGGAAGACATATGGCTGCACGTTGATGCAG
DLG4	TGCCCTGAAGAATGCGGGTCAGACGGTCACGATCATCGCTCAGTATAAACCAGAAGAGTACAGCCGATTCGAGGCCAAGATCCACGACCTTCGGGAACAG
DLX1	TTGGAGGGAGGGGGTTTTATTTATTGAGAAATGGACTTCGCCTGAGGCTGTTTGCCAATTCAGGGTTCTGCTGGGCGCAAGGAACGCACTGTTCAAACGC
DLX4	AGCTCCTTGCAGCTGTCTCTGTTCAAAGGAACTGTGCAGATTTAGAACGAATTGGAGCTTGAGCTTCACACCACCAGCTTCCAGAGATTAAAGTTTGTAC
DLX5	CCGAGCCCGAGGTGAGAATGGTGAATGGCAAACCAAAGAAAGTTCGTAAACCCAGGACTATTTATTCCAGCTTTCAGCTGGCCGCATTACAGAGAAGGTT
DNMT3B	CGAAGGCGGCCCATTCGAGTCCTGTCATTGTTTGATGGCATCGCGACAGGCTACCTAGTCCTCAAAGAGTTGGGCATAAAGGTAGGAAAGTACGTCGCTT
E2F1	CCAGCTCCAAGCCGTGGACTCTTCGGAGAACTTTCAGATCTCCCTTAAGAGCAAACAAGGCCCGATCGATGTTTTCCTGTGCCCTGAGGAGACCGTAGGT
EGFR	ACGCAGTTGGGCACTTTTGAAGATCATTTTCTCAGCCTCCAGAGGATGTTCAATAACTGTGAGGTGGTCCTTGGGAATTTGGAAATTACCTATGTGCAGA
EMX1	GAGGAGGAAGGGCCTGAGTCCGAGCAGAAGAAGAAGGGCTCCCATCACATCAACCGGTGGCGCATTGCCACGAAGCAGGCCAATGGGGAGGACATCGATG
EMX2	ACATTCCCTTTCCTAACATCCTGAGGCTTAAAACCCTGATGCAAACTTCTCCTTTCAGTGGTTGGAGAAATTGGCCGAGTTCAACCATTCACTGCAATGC
EN1	GCAGCATTTTTGAAAAGGGAGAAAGACTCGGACAGGTGCTATCGAAAAATAAGATCCATTCTCTATTCCCAGTATAAGGGACGAAACTGCGAACTCCTTA
EN2	CACACACCAGGCGTGTTTGAGTCCACAGTTCTGAAACATGTGGCTACCTTGTCTTTCAAAAGAACTCAGAATCCTCCAGGATCTAGAAGAAGGAAGAAAG
EOMES	ATCCCATGCCCTGGGGTATTACCCAGACCCAACCTTTCCTGCAATGGCAGGGTGGGGAGGTCGAGGTTCTTACCAGAGGAAGATGGCAGCTGGACTACCA
ETV1	CACATACCAACGGCGAGGATCACTTCAGCTCTGGCAGTTTTTGGTAGCTCTTCTGGATGACCCTTCAAATTCTCATTTTATTGCCTGGACTGGTCGAGGC
FABP7	GGGAAATGTGACCAAACCAACGGTAATTATCAGTCAAGAAGGAGACAAAGTGGTCATCAGGACTCTCAGCACATTCAAGAACACGGAGATTAGTTTCCAG
FEZF2	CAGCACGCTCTGCAGGCACAAAATTATCCACACCCAGGAAAAGCCACATAAATGCAACCAGTGCGGCAAAGCGTTCAACCGCAGCTCCACGCTCAACACG
FOXA1	TGATACATTCTCAAGAGTTGCTTGACCGAAAGTTACAAGGACCCCAACCCCTTTGTCCTCTCTACCCACAGATGGCCCTGGGAATCAATTCCTCAGGAAT
FOXA2	CCGCCATGGGCAGCGGCTCGGGCAACATGAGCGCGGGCTCCATGAACATGTCGTCGTACGTGGGCGCTGGCATGAGCCCGTCCCTGGCGGGGATGTCCCC
FOXG1	CTGACAAGTCTATCTCTAAGAGCCGCCAGATTTCCATGTGTGCAGTATTATAAGTTATCATGGAACTATATGGTGGACGCAGACCTTGAGAACAACCTAA
FOXP2	TCGACTACCTCCTCCAACACTTCCAAAGCATCACCACCAATAACTCATCATTCCATAGTGAATGGACAGTCTTCAGTTCTAAGTGCAAGACGAGACAGCT
GAD1	CAAAGGACCAACAGCCTGGAAGAGAAGAGTCGCCTTGTGAGTGCCTTCAAGGAGAGGCAATCCTCCAAGAACCTGCTTTCCTGTGAAAACAGCGACCGGG
GAD2	TGTATGCCATGATGATCGCACGCTTTAAGATGTTCCCAGAAGTCAAGGAGAAAGGAATGGCTGCTCTTCCCAGGCTCATTGCCTTCACGTCTGAACATAG
GAPDH	CACTCCTCCACCTTTGACGCTGGGGCTGGCATTGCCCTCAACGACCACTTTGTCAAGCTCATTTCCTGGTATGACAACGAATTTGGCTACAGCAACAGGG
GAS1	CTGTGGCTTGGGACAGATAGAAGGGATGGTTGGGGATACTTCCCAAAACTTTTTCCAAGTCAACTTGGTGTAGCCGGTTCCCCGGCCACGACTCTGGGCA
GATA6	GACAGTGGCGACTGCGCTGACAGAACGTGATTCTCGTGCCTTTATTTTGAAAGAGATGTTTTTCCCAAGAGGCTTGCTGAAAGAGTGAGAGAAGATGGAA
GBX2	GAGCCCTCCCGGAACCCTAAGATCGTCGTCCCCATCCCTGTCCACGTCAGCAGGTTCGCTATCAGAAGTCAGCATCAGCAGCTAGAACAGGCCCGGCCCT
GFAP	AAGCAGATGAAGCCACCCTGGCCCGTCTGGATCTGGAGAGGAAGATTGAGTCGCTGGAGGAGGAGATCCGGTTCTTGAGGAAGATCCACGAGGAGGAGGT
GLI1	TAGCCCAAGCCGTGCTAAAGCTCCAGTGAACACATATGGACCTGGCTTTGGACCCAACTTGCCCAATCACAAGTCAGGTTCCTATCCCACCCCTTCACCA
GLI2	TTCAGGAGCACATTCTGATTCCAGGTTTGGTAGAGCTGGCTCTTCTACTCCGTAAAGCCGAGTCTGGGACTGGCAGCCCATCCAAGTGTATATGAATGAA
GLI3	GGGACATGAGTTCTTTGCTGACCTCCCTAGCGGAAGAAAGCAAATTCCTTGCAGTTATGCAATAGGCTTTAGGAAAAAAAGACTGCAACCAACGGAAATC
GSC	TCGGACAGCTGACGGCCGCGGGACACTTGCCCGTATTACTTACCTAACTCGAAGGACTTGCACAGACAGACGATGCTACTTTCTTGCACACGCGCTGCCT
GUSB	CCGATTTCATGACTGAACAGTCACCGACGAGAGTGCTGGGGAATAAAAAGGGGATCTTCACTCGGCAGAGACAACCAAAAAGTGCAGCGTTCCTTTTGCG
HOPX	TCCTGGAGTACAACTTCAACAAGGTCGACAAGCACCCGGATTCCACCACGCTGTGCCTCATCGCGGCCGAGGCAGGCCTTTCCGAGGAGGAGACCCAGAA
HOXA1	CAGATAATTCTGGACCAGAGACTTGGTGCGGGGTTAACACCTTCATCCAGATTGGGTGCCAGCATACATTTTCTGGTGGGCCTTAACATCCCTCCTGCTT
HOXA2	CCCAAAGTTTCCCAGTCTCGCCTTTAACCAGCAATGAGAAAAATCTGAAACATTTTCAGCACCAGTCACCCACTGTTCCCAACTGCTTGTCAACAATGGG
HOXB1	GGGAACGAGCAGACCGCGAGCTTTGCACCGGCCTATGCTGATCTCCTCTCCGAGGACAAGGAAACACCCTGCCCTTCAGAACCTAACACCCCCACGGCCC
HOXB2	GAATTCCACTTTAATAAGTACCTGTGCCGGCCACGCCGCGTCGAGATCGCGGCCTTGCTGGACCTCACCGAAAGGCAGGTCAAAGTCTGGTTTCAGAACC
HPRT1	TGTGATGAAGGAGATGGGAGGCCATCACATTGTAGCCCTCTGTGTGCTCAAGGGGGGCTATAAATTCTTTGCTGACCTGCTGGATTACATCAAAGCACTG
HTR2C	TCTACGTTCTGCGCCGACAAGCTTTGATGTTACTGCACGGCCACACCGAGGAACCGCCTGGACTAAGTCTGGATTTCCTGAAGTGCTGCAAGAGGAATAC
IGFBP7	CCCAGAAAAGCATGAAGTAACTGGCTGGGTGCTGGTATCTCCTCTAAGTAAGGAAGATGCTGGAGAATATGAGTGCCATGCATCCAATTCCCAAGGACAG
IRX3	AGTCGCTTCTGTGGCACCCCGCATTCGCTGTGAGGTTTGTTTGTCCGGTTGATTTTGGGGGGTGGAGTTTCAGTGAGAATAAACGTGTCTGCCTTTGTGT
IRX5	CCTGTGCAAAGACTCTCCCTATGAATTGAAGAAAGGTATGTCCGACATTTAACGCGGGCTGCGTCGGTCCCGGACTTTTCTAATTTATTAAAAACATGGC
ISL1	CTTACAGGCTAACCCAGTGGAAGTACAAAGTTACCAGCCACCTTGGAAAGTACTGAGCGACTTCGCCTTGCAGAGTGACATAGATCAGCCTGCTTTTCAG
KLF4	CGAGCATTTTCCAGGTCGGACCACCTCGCCTTACACATGAAGAGGCATTTTTAAATCCCAGACAGTGGATATGACCCACACTGCCAGAAGAGAATTCAGT
LHX2	ACCTGGGCATCTCGGCCTCGGAGATGGTGATGCGCGCTCGGGACTTGGTTTATCACCTCAACTGCTTCACGTGCACCACGTGTAACAAGATGCTGACCAC
LHX6	CGTGGATTATGTGGCCGTAGCATGTTACAGTTCAAACATGTCTCCACTACCCTGTTAAGAGCAGCCTGGGAACGTACAGGCCATCAAGACTATTTATTTA
LHX8	CTCCTCACAGAGCAAGATGTTAACCATCCAAAACCAGCAAAAAGAGCTCGGACCAGCTTTACAGCAGATCAGCTTCAGGTTATGCAAGCACAATTTGCTC
LHX9	CTCAAGCAGCTTGCCCAGAAAACAGGTCTGACCAAAAGAGTTTTGCAGGTTTGGTTCCAAAACGCACGAGCCAAATTCAGAAGGAACCTTTTGCGGCAGG
LIN28A	GCCACAGGGTGTGTGTGTGTTTGTAAAACTAGAGTTGCTAAGGATAAGTTTAAAGACCAATACCCCTGTACTTAATCCTGTGCTGTCGAGGGATGGATAT
LMX1A	CTCCCAATGAGTTTGTTATGCGGGCCCAGAAGAGTGTATACCACCTGAGCTGCTTCTGCTGCTGTGTCTGCGAGCGACAGCTTCAGAAGGGTGATGAGTT
LMX1B	GCAGGCACATCACCTCTCCTGCTGTGGCACCCTTCCTCTGTTAATTTGGCCCAAAAGACAATGATTTGGCCACATGACCTTAGAGATTCACCCTGCCCTG
LRP2	TCTTCACTGATTGGTTCCGTCCTGCTAAAATTATGAGAGCATGGAGTGACGGATCTCACCTCTTGCCTGTAATAAACACTACTCTTGGATGGCCCAATGG
MAP2	TACTCTGTATGCTGGGATTCCGAGGTTCCAACACACTGTTACAAATCTGTGGGGGGTTTCTTTCTTCTGATAATTCTAGAGCCTGTTACCATAGAAAGGC
MAPT	ATTGGGTCCCTGGACAATATCACCCACGTCCCTGGCGGAGGAAATAAAAAGATTGAAACCCACAAGCTGACCTTCCGCGAGAACGCCAAAGCCAAGACAG
MESP1	CTGCCTGAGGAGCCCAAGTGACAAGGGACAACTGACGCCGTCTCTGTGAGCACCGAGGCTTTTTGGCCTCAGCACCTTCGAAGTGGTTCCTTGGCAGACT
MKI67	AGCAGATGTAGAGGGAGAACTCTTAGCGTGCAGGAATCTAATGCCATCAGCAGGCAAAGCCATGCACACGCCTAAACCATCAGTAGGTGAAGAGAAAGAC
MYBL2	GAATCCAGACCTTGTCAAGGGGCCATGGACCAAAGAGGAAGACCAAAAAGTCATCGAGCTGGTTAAGAAGTATGGCACAAAGCAGTGGACACTGATTGCC
MYC	TCGGACACCGAGGAGAATGTCAAGAGGCGAACACACAACGTCTTGGAGCGCCAGAGGAGGAACGAGCTAAAACGGAGCTTTTTTGCCCTGCGTGACCAGA
MYH11	CTGCTAGAAAAATCACGGGCAATTCGCCAAGCCAGAGACGAGAGGACATTCCACATCTTTTACTACATGATTGCTGGAGCCAAGGAGAAGATGAGAAGTG
NANOG	CTACTCCATGAACATGCAACCTGAAGACGTGTGAAGATGAGTGAAACTGATATTACTCAATTTCAGTCTGGACACTGGCTGAATCCTTCCTCTCCCCTCC
NES	CAGAGAATCACAAATCACTGAGGTCTTTAGAAGAACAGGACCAAGAGACATTGAGAACTCTTGAAAAAGAGACTCAACAGCGACGGAGGTCTCTAGGGGA
NEUROD1	GTGCCCAGCTCAATGCCATATTTCATGATTAGAGGCACGCCAGTTTCACCATTTCCGGGAAACGAACCCACTGTGCTTACAGTGACTGTCGTGTTTACAA
NEUROD2	GTGCCTCGGTGGGTGCCACCTGGCGATTTCCGGTGTCTGGAGAGAGTATTTTTTGGTCCAAGGAGTCCTCTTGGCTTTAGCTGGTGGGTGGGCGGGGAGA
NEUROG1	GCCCCTAGACGGCCTTTCCTTTTGCACTTTCTGAACTCCACAAAACCTCCTTTGTGACTGGCTCAGAACTGACCCCAGCCACCACTTCAGTGTGATTTAG
NEUROG2	TTTGGGTATCCTTCATTCAGACGGGCTCTGATTTACTGAAGGTGTGATGGAGCTTATTGTCAAAGCCAAGGGTGGCGTTTTGGGGGCGCTTCTTGAGACG
NFIX	AAGAACTGGATCTTTATCTGGCTTACTTTGTCCACACTCCGGAATCCGGACAATCAGATAGTTCAAACCAGCAAGGAGATGCGGACATCAAACCACTGCC
NGFR	TGAAGAAAAGTGGGCCAGTGTGGGAATGCGGCAAGAAGGAATTGACTTCGACTGTGACCTGTGGGGATTTCTCCCAGCTCTAGACAACCCTGCAAAGGAC
NKX2-1	GCCGCCTAGGCTCAGCGGCGACCGCCCTCCGCGAAAATAGTTTGTTTAATGTGAACTTGTAGCTGTAAAACGCTGTCAAAAGTTGGACTAAATGCCTAGT
NKX2-2	TAATTATTATTATGGAGTCGAGTTGACTCTCGGCTCCACTAGGGAGGCGCCGGGAGGTTGCCTGCGTCTCCTTGGAGTGGCAGATTCCACCCACCCAGCT
NKX6-1	CTGGCCTGTACCCCTCATCAAGGATCCATTTTGTTGGACAAAGACGGGAAGAGAAAACACACGAGACCCACTTTTTCCGGACAGCAGATCTTCGCCCTGG
NKX6-2	AGGACCCGCGGGGTGGGGGCGAATCTATTTTTGCAGAATCCGGGGGCGGCCCCGGGTGGGCGCGAGTCGCTTTGTATCATCAATAAATTATTTAACGGGT
NOG	ACAGAGAAAAGAGAGACTTATTCTGGTTGTTGCTAATAATGTTAACCTGCTATTTATATTCCAGTGCCCTTCGCATGGCGAAGCAGGGGGGAAAAGTTAT
NPY	AGAGATATGGAAAACGATCCAGCCCAGAGACACTGATTTCAGACCTCTTGATGAGAGAAAGCACAGAAAATGTTCCCAGAACTCGGCTTGAAGACCCTGC
NR4A2	TTCAGAAGTGCCTGGCTGTTGGGATGGTCAAAGAAGTGGTTCGCACAGACAGTTTAAAAGGCCGGAGAGGTCGTTTGCCCTCGAAACCGAAGAGCCCACA
NR5A1	CTCTGCAAGAGGGGGCATTGATACATCATCGGGAAAAAACTTTGCTCCAGGCATCACTGATTCCCTCTCCCACCCAAGGAGAACGTTTGGTACAATCGAC
OLIG1	GGGACGTTAAAGTGACCAGAGCGGATGTTCGATGGCGCCTCGGGGCAGTTTGGGGTTCTGGGTCGGTTCCAGCGGCTTTAGGCAGAAAGTGCTCGCTCTC
OLIG2	TAGTTGGAAGCCGGCGTTCGGTATCAGAAGCGCTGATGGTCATATCCAATCTCAATATCTGGGTCAATCCACACCCTCTTAGAACTGTGGCCGTTCCTCC
OTP	AGGGACAGCACAATGTTAGGGATTTTTGTCTTAAAGGAGGACAAGCATTGCTACCAACCGCCTCATCTGAGGGCCCAACTGATATGATTTGATTTATCCT
OTX1	GAAACTCAACTTCAACTCCCCCGACTGTCTGGACTATAAGGACCAAGCCTCATGGCGGTTCCAGGTCTTGTGAGCCCAGGAATGAAAGAGGAGAAGAAAC
OTX2	GGCTGGACATTCCAGTTTTAGCCAGGCATTGGTTAAAAGAGTTAGATGGGATGATGCTCAGACTCATCTGATCAAAGTTCCGAGAGGCATAGAAGGAAAA
PAX3	GTGGAGAAGAAAATTGAGGAATACAAAAGAGAGAACCCGGGCATGTTCAGCTGGGAAATCCGAGACAAATTACTCAAGGACGCGGTCTGTGATCGAAACA
PAX6	GAACATCCTTTACCCAAGAGCAAATTGAGGCCCTGGAGAAAGAGTTTGAGAGAACCCATTATCCAGATGTGTTTGCCCGAGAAAGACTAGCAGCCAAAAT
PAX7	CCACAGGCTGACTTCTCCATCTCCCCGCTGCATGGCGGCCTGGACTCGGCCACCTCCATCTCAGCCAGCTGCAGCCAGCGGGCCGACTCCATCAAGCCAG
PDGFRA	TAGTGCTTGGTCGGGTCTTGGGGTCTGGAGCGTTTGGGAAGGTGGTTGAAGGAACAGCCTATGGATTAAGCCGGTCCCAACCTGTCATGAAAGTTGCAGT
PGK1	GCAAGAAGTATGCTGAGGCTGTCACTCGGGCTAAGCAGATTGTGTGGAATGGTCCTGTGGGGGTATTTGAATGGGAAGCTTTTGCCCGGGGAACCAAAGC
PLK1	GCTTGGCTGCCAGTACCTGCACCGAAACCGAGTTATTCATCGAGACCTCAAGCTGGGCAACCTTTTCCTGAATGAAGATCTGGAGGTGAAAATAGGGGAT
POU3F2	GGGCACGGAGCTGCTTCGGGTGCATCACGCTGCTCGTTCCTGAGGTATGGGAACTGGCCTTTAGTGAAGCTATCCAGAGCAGGGCAAATAGCCACTGGTA
POU4F1	CACACATTCACACAGTGGTAACAGACTGCCAGTGTTCATCCTGAAATGTCTCACGGATTGATCTACCTGTCTATGTATGTCTGCTGAGCTTTCTCCTTGG
POU4F2	TCCAGTAAATGTGAATCTCGACAAATCGAGGACTGAAGAGGGAGCGAACGAGCGAACAACTGAGCCCAAGCCGGTGAGAATGTGAAACAGTTTCTCAAAG
POU5F1	AAGTTCTTCATTCACTAAGGAAGGAATTGGGAACACAAAGGGTGGGGGCAGGGGAGTTTGGGGCAACTGGTTGGAGGGAAGGTGAAGTTCAATGATGCTC
PPIA	AGCACTGGAGAGAAAGGATTTGGTTATAAGGGTTCCTGCTTTCACAGAATTATTCCAGGGTTTATGTGTCAGGGTGGTGACTTCACACGCCATAATGGCA
PPP1R1B	ACCGGCTTCTACCAGGGTCCAGGACTAAGGCGTTTTTCTCCATAGCCTCAACATTTTGGGAATCTTCCCTTAATCACCCTTGCTCCTCCTGGGTGCCTGG
PTCH1	TGGTCATCCTGATCGCTTCTGTTGGCATAGGAGTGGAGTTCACCGTTCACGTTGCTTTGGCCTTTCTGACGGCCATCGGCGACAAGAACCGCAGGGCTGT
PVALB	TGAGGACATCAAGAAGGCGGTGGGAGCCTTTAGCGCTACCGACTCCTTCGACCACAAAAAGTTCTTCCAAATGGTCGGCCTGAAGAAAAAGAGTGCGGAT
RELN	GGCAACCCCACCTACTACGTTCCGGGACAAGAATACCATGTGACAATTTCAACAAGCACCTTTTTTGACGGCTTGCTGGTGACAGGACTATACACATCTA
RORB	CCTGGATGATGAGACCTTGGCAAAGTTAATAGCCAAGATACCAACCATCACGGCAGTTTGCAACTTGCACGGGGAGAAGCTGCAGGTATTTAAGCAATCT
RPLP1	CTCAGCTGCCGCCAAGGTGCTCGGTCCTTCCGAGGAAGCTAAGGCTGCGTTGGGGTGAGGCCCTCACTTCATCCGGCGACTAGCACCGCGTCCGGCAGCG
RPS15A	AGCTGGGAAAATTGTTGTGAACCTCACAGGCAGGCTAAACAAGTGTGGGGTGATCAGCCCCAGATTTGACGTGCAACTCAAAGACCTGGAAAAATGGCAG
RPS9	AAGCAGGTGGTGAACATCCCGTCCTTCATTGTCCGCCTGGATTCCCAGAAGCACATCGACTTCTCTCTGCGCTCTCCCTACGGGGGTGGCCGCCCGGGCC
S100B	GAGACGGCGAATGTGACTTCCAGGAATTCATGGCCTTTGTTGCCATGGTTACTACTGCCTGCCACGAGTTCTTTGAACATGAGTGAGATTAGAAAGCAGC
SATB2	GGCCAAGGCCGTGGGAGGTTTGATGATTCCTGTCTTTTGTGTCGTGGAGCAGTTGGACGGCTCTCTTGAATATGACAACAGAGAAGAACACGCCGAGTTT
SHH	TCTGCACTACGAGGGCCGCGCAGTGGACATCACCACGTCTGACCGCGACCGCAGCAAGTACGGCATGCTGGCCCGCCTGGCGGTGGAGGCCGGCTTCGAC
SIX3	CAGCACCAGGCCATTGGACCGAGCGGCATGCGCTCGCTGGCCGAGCCCGGCTGCCCCACGCACGGCTCGGCAGAGTCGCCGTCCACGGCGGCCAGCCCGA
SIX6	CAGCGGTGAGGCCTGACCCAGCACCACGTTCTTCTTGCTTTGCTTTTTCCTAAGGATTTTGCTGCAAAGTCTCCTTCGGAACCCGAACTGCAAGCTGAGC
SLC17A7	TCGGCTACTCGCACTCCAAGGGCGTGGCCATCTCCTTCCTGGTCCTAGCCGTGGGCTTCAGCGGCTTCGCCATCTCTGGGTTCAACGTGAACCACCTGGA
SLC6A3	CCATTTTGCAGCCGGCACGTCCATCCTCTTTGGAGTGCTCATCGAAGCCATCGGAGTGGCCTGGTTCTATGGTGTTGGGCAGTTCAGCGACGACATCCAG
SMO	AACGAGACCATGCTGCGCCTGGGCATTTTTGGCTTCCTGGCCTTTGGCTTTGTGCTCATTACCTTCAGCTGCCACTTCTACGACTTCTTCAACCAGGCTG
SNAI2	GCGTTTTCCAGACCCTGGTTGCTTCAAGGACACATTAGAACTCACACGGGGGAGAAGCCTTTTTCTTGCCCTCACTGCAACAGAGCATTTGCAGACAGGT
SOX1	TATTTATCACCTACGGAGGAAGCGGAAAGCGTTTTCTTTGCTCGAGGGGACAAAAAAGTCAAAACGAGGCGAGAGGCGAAGCCCACTTTTGTATACCGGC
SOX10	GGCCGTGTCTCCCACTCAGGGGCTGAGAGTAGCTTTGAGGAGCCTCATTGGGGAGTGGGGGGTTCGAGGGACTTAGTGGAGTTCTCATCCCTTCAATGCC
SOX11	CTAAGCATTGACAGAATATCTTAAAATGGTAACCTGGGGGTGGCGGGTGGGTGCTGTGTGCACGGCAGCCTAGCCAGTGGGGATCCTGCTGTTTATTATA
SOX17	AGCCACGGGGCCATTTCCTCGGTGGTGTCCGACGCCAGCTCCGCGGTATATTACTGCAACTATCCTGACGTGTGACAGGTCCCTGATCCGCCCCAGCCTG
SOX2	CTTAAGCCTTTCCAAAAAATAATAATAACAATCATCGGCGGCGGCAGGATCGGCCAGAGGAGGAGGGAAGCGCTTTTTTTGATCCTGATTCCAGTTTGCC
SOX4	GTTCACGGTCAAACTGAAATGGATTTGCACGTTGGGGAGCTGGCGGCGGCGGCTGCTGGGCCTCCGCCTTCTTTTCTACGTGAAATCAGTGAGGTGAGAC
SOX5	TAGCCATGCAATGATGGATTTCAATCTGAGTGGAGATTCTGATGGAAGTGCTGGAGTCTCAGAGTCAAGAATTTATAGGGAATCCCGAGGGCGTGGTAGC
SP8	GGTGGGGGTGACTTTTGGCAGCCCGAGACCCAGAGTTTGTAGAGTTTAGATCTCCCAATGTCAGTCTGCCTCTTTTTCTTTGTTCCCTGAGGTGGAACCG
SST	AGCTGCTGTCTGAACCCAACCAGACGGAGAATGATGCCCTGGAACCTGAAGATCTGTCCCAGGCTGCTGAGCAGGATGAAATGAGGCTTGAGCTGCAGAG
SULF1	TAGAACGAGGCATTTTGAATCAGCTACACGTACAACTAATGGAGCTCAGAAGCTGTCAAGGATATAAGCAGTGCAACCCAAGACCTAAGAATCTTGATGT
SYP	TAGTGCCTGTGATCGTGTGTTGCCATTTTGTCTGGCTGTGGCCCCTCCTTCTCCCCTCCAGACCCCTACCCTTTCCCAAACCCTTCGGTATTGTTCAAAG
T	TTTTTGTCGTGGCAGCCAGTGGTGACTGGATTGACCTACTAGGTACCCAGTGGCAGTCTCAGGTTAAGAAGGAAATGCAGCCTCAGTAACTTCCTTTTCA
TBP	ACAGTGAATCTTGGTTGTAAACTTGACCTAAAGACCATTGCACTTCGTGCCCGAAACGCCGAATATAATCCCAAGCGGTTTGCTGCGGTAATCATGAGGA
TBR1	GCCGTCTGCAGCGAATAAGTGCAGGTCTCCGAGCGTGATTTTAACCTTTTTTGCACAGCAGTCTCTGCAATTAGCTCACCGACCTTCAACTTTGCTGTAA
TFAP2B	CTCACTTCTGGCAGCCCAGCTCCTTTCTTGGGCTCCATCTTAGCATTATCATGAAATAAGATCTGGAATCCATTGTCTGCACCTCCGCAAAAGCAGTGAG
TH	AGCTGATTGCTGAGATCGCCTTCCAGTACAGGCACGGCGACCCGATTCCCCGTGTGGAGTACACCGCCGAGGAGATTGCCACCTGGAAGGAGGTCTACAC
TNC	TGTGTGCCACGATGGCTTTGCAGGCGATGACTGCAACAAGCCTCTGTGTCTCAACAATTGCTACAACCGTGGACGATGCGTGGAGAATGAGTGCGTGTGT
TNFRSF19	TTGTTCAGCCACCAGTGATGCCATCTGCGGGGACTGCTTGCCAGGATTTTATAGGAAGACGAAACTTGTCGGCTTTCAAGACATGGAGTGTGTGCCTTGT
TPH2	CACAATCGAGTTTGGCCTTTGCAAGCAAGAAGGGCAACTGCGGGCATATGGAGCAGGACTCCTTTCCTCCATTGGAGAATTAAAGCACGCCCTTTCTGAC
TUBB3	GCCGCCCTCCTGCAGTATTTATGGCCTCGTCCTCCCCACCTAGGCCACGTGTGAGCTGCTCCTGTCTCTGTCTTATTGCAGCTCCAGGCCTGACGTTTTA
UXT	ACTCCATGAATATCAAAGCCCATATCCACATGTTGCTAGAGGGGCTTAGAGAACTACAAGGCCTGCAGAATTTCCCAGAGAAGCCTCACCATTGACTTCT
VIM	GAGGAGATGCTTCAGAGAGAGGAAGCCGAAAACACCCTGCAATCTTTCAGACAGGATGTTGACAATGCGTCTCTGGCACGTCTTGACCTTGAACGCAAAG
VSX2	TGTGGCATGTGGTGATGTACGCTGCGTGCCATGAGTCCATGTCCTATGCCTCACAAATGCTGTGGTTCACTGCACTGTTCAGGAGTCCAAACCTTCTACC
WLS	TCCCAGTGGAATGGTTTTCCATCGGGTTTGACTGGACCTGGATGCTGCTGTTTGGTGACATCCGACAGGGCATCTTCTATGCGATGCTTCTGTCCTTCTG

## Sheet: Codeset3
Gene target	Probe sequence
ACTB	TGCAGAAGGAGATCACTGCCCTGGCACCCAGCACAATGAAGATCAAGATCATTGCTCCTCCTGAGCGCAAGTACTCCGTGTGGATCGGCGGCTCCATCCT
AFP	AGTGAAGAGGGAAGACATAACTGTTTTCTTGCACACAAAAAGCCCACTCCAGCATCGATCCCACTTTTCCAAGTTCCAGAACCTGTCACAAGCTGTGAAG
ALAS1	AGAAAGCAGGCAAATCTCTGTTGTTCTATGCCCAAAACTGCCCCAAGATGATGGAAGTTGGGGCCAAGCCAGCCCCTCGGGCATTGTCCACTGCAGCAGT
ANPEP	CCGGACTTAATCCGGAAGCAGGACGCCACCTCTACCATCATCAGCATTACCAACAACGTCATTGGGCAAGGTCTGGTCTGGGACTTTGTCCAGAGCAACT
APOE	GGGCTGCGTTGCTGGTCACATTCCTGGCAGGATGCCAGGCCAAGGTGGAGCAAGCGGTGGAGACAGAGCCGGAGCCCGAGCTGCGCCAGCAGACCGAGTG
APP	TAAAGCATTTCGAGCATGTGCGCATGGTGGATCCCAAGAAAGCCGCTCAGATCCGGTCCCAGGTTATGACACACCTCCGTGTGATTTATGAGCGCATGAA
CD44	ACACCATGGACAAGTTTTGGTGGCACGCAGCCTGGGGACTCTGCCTCGTGCCGCTGAGCCTGGCGCAGATCGATTTGAATATAACCTGCCGCTTTGCAGG
CLTC	GGGTATCAACCCAGCAAACATTGGCTTCAGTACCCTGACTATGGAGTCTGACAAATTCATCTGCATTAGAGAAAAAGTAGGAGAGCAGGCCCAGGTGGTA
FSP-1	GATTCCTTGGCTACTTAGTCCCGAGAGCCTAGATATTAAAGAGATCAATGGGAATAAAATCACCTGCCGGGGTCTGGTGGAGTACTTCAAGGCTTATATA
GAPDH	CACTCCTCCACCTTTGACGCTGGGGCTGGCATTGCCCTCAACGACCACTTTGTCAAGCTCATTTCCTGGTATGACAACGAATTTGGCTACAGCAACAGGG
GFP	AACGACGGCCCCGTGATGAAGAAGACCATCACCGGCCTGCAGCCCAGCTTCGAGGTGGTGTACATGAACGACGGCGTGCTGGTGGGCCAGGTGATCCTGG
GUSB	CCGATTTCATGACTGAACAGTCACCGACGAGAGTGCTGGGGAATAAAAAGGGGATCTTCACTCGGCAGAGACAACCAAAAAGTGCAGCGTTCCTTTTGCG
HPRT1	TGTGATGAAGGAGATGGGAGGCCATCACATTGTAGCCCTCTGTGTGCTCAAGGGGGGCTATAAATTCTTTGCTGACCTGCTGGATTACATCAAAGCACTG
KLF4	CGAGCATTTTCCAGGTCGGACCACCTCGCCTTACACATGAAGAGGCATTTTTAAATCCCAGACAGTGGATATGACCCACACTGCCAGAAGAGAATTCAGT
LDHA	AACTTCCTGGCTCCTTCACTGAACATGCCTAGTCCAACATTTTTTCCCAGTGAGTCACATCCTGGGATCCAGTGTATAAATCCAATATCATGTCTTGTGC
LIN28A	GCCACAGGGTGTGTGTGTGTTTGTAAAACTAGAGTTGCTAAGGATAAGTTTAAAGACCAATACCCCTGTACTTAATCCTGTGCTGTCGAGGGATGGATAT
MYC	TCGGACACCGAGGAGAATGTCAAGAGGCGAACACACAACGTCTTGGAGCGCCAGAGGAGGAACGAGCTAAAACGGAGCTTTTTTGCCCTGCGTGACCAGA
NANOG	CTACTCCATGAACATGCAACCTGAAGACGTGTGAAGATGAGTGAAACTGATATTACTCAATTTCAGTCTGGACACTGGCTGAATCCTTCCTCTCCCCTCC
NR2F2	CCATAGTCCTGTTCACCTCAGATGCCTGTGGTCTCTCTGATGTAGCCCATGTGGAAAGCTTGCAGGAAAAGTCTCAGTGTGCTTTGGAAGAATACGTTAG
PGK1	GCAAGAAGTATGCTGAGGCTGTCACTCGGGCTAAGCAGATTGTGTGGAATGGTCCTGTGGGGGTATTTGAATGGGAAGCTTTTGCCCGGGGAACCAAAGC
POLR2A	TTCCAAGAAGCCAAAGACTCCTTCGCTTACTGTCTTCCTGTTGGGCCAGTCCGCTCGAGATGCTGAGAGAGCCAAGGATATTCTGTGCCGTCTGGAGCAT
POU5F1	AAGTTCTTCATTCACTAAGGAAGGAATTGGGAACACAAAGGGTGGGGGCAGGGGAGTTTGGGGCAACTGGTTGGAGGGAAGGTGAAGTTCAATGATGCTC
PPIA	AGCACTGGAGAGAAAGGATTTGGTTATAAGGGTTCCTGCTTTCACAGAATTATTCCAGGGTTTATGTGTCAGGGTGGTGACTTCACACGCCATAATGGCA
PRKX	CAGTGAAGCTGGGTGCGGTGGTGCACTCCTGTAACCCTGGGACTTTGGGAAGCTGAGGCAGGAAGATTGAGCCTAGGAGTTCGAGACTGACCTGGGCAGC
PRKY	AGGGGTACACTCACACAGACCTCCAAGACTTTCTTCTCCACCTCTTCTTTTTCTCATGCCCTGCCTTCATCTGTCTCCTTCTGCACCCAGAGTAGGGGTG
RPL13A	AGTCCAGGTGCCACAGGCAGCCCTGGGACATAGGAAGCTGGGAGCAAGGAAAGGGTCTTAGTCACTGCCTCCCGAAGTTGCTTGAAAGCACTCGGAGAAT
RPL27	GTATAACTACAATCACCTAATGCCCACAAGGTACTCTGTGGATATCCCCTTGGACAAAACTGTCGTCAATAAGGATGTCTTCAGAGATCCTGCTCTTAAA
RPLP1	CTCAGCTGCCGCCAAGGTGCTCGGTCCTTCCGAGGAAGCTAAGGCTGCGTTGGGGTGAGGCCCTCACTTCATCCGGCGACTAGCACCGCGTCCGGCAGCG
RPS15A	AGCTGGGAAAATTGTTGTGAACCTCACAGGCAGGCTAAACAAGTGTGGGGTGATCAGCCCCAGATTTGACGTGCAACTCAAAGACCTGGAAAAATGGCAG
RPS9	AAGCAGGTGGTGAACATCCCGTCCTTCATTGTCCGCCTGGATTCCCAGAAGCACATCGACTTCTCTCTGCGCTCTCCCTACGGGGGTGGCCGCCCGGGCC
SOD1	GCCTATAAAGTAGTCGCGGAGACGGGGTGCTGGTTTGCGTCGTAGTCTCCTGCAGCGTCTGGGGTTTCCGTTGCAGTCCTCGGAACCAGGACCTCGGCGT
SOX17	AGCCACGGGGCCATTTCCTCGGTGGTGTCCGACGCCAGCTCCGCGGTATATTACTGCAACTATCCTGACGTGTGACAGGTCCCTGATCCGCCCCAGCCTG
SOX2	CTTAAGCCTTTCCAAAAAATAATAATAACAATCATCGGCGGCGGCAGGATCGGCCAGAGGAGGAGGGAAGCGCTTTTTTTGATCCTGATTCCAGTTTGCC
TBP	ACAGTGAATCTTGGTTGTAAACTTGACCTAAAGACCATTGCACTTCGTGCCCGAAACGCCGAATATAATCCCAAGCGGTTTGCTGCGGTAATCATGAGGA
UXT	ACTCCATGAATATCAAAGCCCATATCCACATGTTGCTAGAGGGGCTTAGAGAACTACAAGGCCTGCAGAATTTCCCAGAGAAGCCTCACCATTGACTTCT
ZFP42	AAAGAATATGACAGTCTGAGCGCAATCGCTTGTCCTCAGAGTGGATGCACTAGGAAGTTGAGGAATAGAGCTGCCCTGAGAAAGCATCTCCTCATTCATG
Other targets	Probe sequence
Acholeplasma laidlawii	ATGATGGACATACATACACACATTTTACCTGGTGTAGATGATGGTGTACAAACATATGAAGAAGCACTTGCAGTATTAAAACATCAACTACAAAGTGGTG
Mycoplasma fermentans	CTTTTGCAAAGGTTCAATTAAACCCAACATATACAGCTAAAATTGCACATGGTGATGAACCTGGAATGATTCATTATACTTATGACACAATTCCTGCTGC
Mycoplasma hominis	ATTAGCCAATGGACAAGCACTACATTATACAATTGATGAAATGGCTAAATTAGCAGAAGGTGCAGATATTATTGTGGGTCCTGATGCAAGAGGATTTTTA
Mycoplasma hyorhinis	CAGATGCTACACCTACAACACATCGTACTAGGCGTACAACAGCTACATTTACTTCTTTTTATCTTTGAAAACTTGGACAAAATGGACAATCAGGAAGCGC
Polycistronic_KOS	GAGATCCAATCTACCATCAGCATCAGCCAGTAAAGATTAAGAAAAACTTAGGGTGAAAGAAATTTCACCTAACACGGCGCAATGGCAGATATCTATAGAT
Sendai_KLF4	CTGCCAAAGTTCACGATGGCCGGGTTGTTGAGCACCTTCGATACATTTAGCTCTAGGAGGAGCGAAAGTATTAATAAGTCGGGAGGAGGTGCTGTTATCC
Sendai_MYC	AAGGATGTTCAATTAGAGGCTGCATATACCACGACATCGTGTATCACGCATTTTGGTAAAGGCTACTGCTTTCACATCATCGAGATCAATCAGAAGAGCC
Sendai_SeV	GGTGATATCGAGCCATATGACAGCTCGTAATAATTAGTCCCTATCGTGCAGAACGATCGAAGCTCCGCGGTACCTGGAAGTCTTGGACTTGTCCATATGA
