# Supplementary material for: Variable Outcomes in Neural Differentiation of Human PSCs Arise from Intrinsic Differences in Developmental Signaling Pathways
Source: Cell Rep. 2020 Jun 9;31(10):107732. doi: 10.1016/j.celrep.2020.107732 (PMC7296348; doi:10.1016/j.celrep.2020.107732)
Supplement: Table S2. Details of PSC Lines Used and Their Differentiation Trends, Related to Figure 5 [file mmc3.csv]

	Paper_name	Line	Genotype	Individual	Type	Sex	Cell_type_of_origin	Reprogramming.in.house	PSC.or.cell.of.origin.source	Publication	Trend
1	iPSC01.1	AD2.1	CONT	AD2	iPSC	M	Fibroblast	FALSE	STEMBANCC	NA	Ventral
2	iPSC02.2	AD3.4	CONT	AD3	iPSC	F	Fibroblast	FALSE	STEMBANCC	NA	Ventral
3	iPSC03.1	APP1.1	APP_DUP	APP	iPSC	M	Fibroblast	FALSE	Larry Goldstein	Israel et al., 2012	DorsoVentral
4	iPSC03.2	APP2.2	APP_DUP	APP	iPSC	M	Fibroblast	FALSE	Larry Goldstein	Israel et al., 2012	Ventral
5	iPSC04.1	D003E	PCA	D003	iPSC	F	Fibroblast	TRUE	Dementia Research Centre, Edinburgh	NA	NA
6	iPSC05.1	D029B	AD	D029	iPSC	M	Fibroblast	TRUE	Dementia Research Centre, Edinburgh	NA	NA
7	iPSC05.2	D029G	AD	D029	iPSC	M	Fibroblast	TRUE	Dementia Research Centre, Edinburgh	NA	NA
8	iPSC05.3	D029A	AD	D029	iPSC	M	Fibroblast	TRUE	Dementia Research Centre, Edinburgh	NA	NA
9	iPSC06.1	S0860301	CONT	S086	iPSC	F	Fibroblast	FALSE	STEMBANCC	NA	Ventral
10	iPSC07.1	D108F	AD	D108	iPSC	M	Fibroblast	TRUE	Dementia Research Centre, Edinburgh	NA	NA
11	iPSC07.2	D108G	AD	D108	iPSC	M	Fibroblast	TRUE	Dementia Research Centre, Edinburgh	NA	NA
12	iPSC08.1	D109C	CONT	D109	iPSC	F	Fibroblast	TRUE	Dementia Research Centre, Edinburgh	NA	NA
13	iPSC08.2	D109E	CONT	D109	iPSC	F	Fibroblast	TRUE	Dementia Research Centre, Edinburgh	NA	NA
14	iPSC08.3	D109F	CONT	D109	iPSC	F	Fibroblast	TRUE	Dementia Research Centre, Edinburgh	NA	NA
15	iPSC08.4	D109A	CONT	D109	iPSC	F	Fibroblast	TRUE	Dementia Research Centre, Edinburgh	NA	NA
16	iPSC08.5	D109D	CONT	D109	iPSC	F	Fibroblast	TRUE	Dementia Research Centre, Edinburgh	NA	NA
17	iPSC09.1	D132B	AD	D132	iPSC	M	Fibroblast	TRUE	Dementia Research Centre, Edinburgh	NA	Dorsal
18	iPSC09.2	D132C	AD	D132	iPSC	M	Fibroblast	TRUE	Dementia Research Centre, Edinburgh	NA	NA
19	iPSC09.3	D132D	AD	D132	iPSC	M	Fibroblast	TRUE	Dementia Research Centre, Edinburgh	NA	NA
20	iPSC10.1	D133C	CONT	D133	iPSC	F	Fibroblast	TRUE	Dementia Research Centre, Edinburgh	NA	NA
21	iPSC11.1	D135C	CONT	D135	iPSC	M	Fibroblast	TRUE	Dementia Research Centre, Edinburgh	NA	NA
22	iPSC11.2	D135D	CONT	D135	iPSC	M	Fibroblast	TRUE	Dementia Research Centre, Edinburgh	NA	NA
23	iPSC11.3	D135E	CONT	D135	iPSC	M	Fibroblast	TRUE	Dementia Research Centre, Edinburgh	NA	NA
24	iPSC11.4	D135J	CONT	D135	iPSC	M	Fibroblast	TRUE	Dementia Research Centre, Edinburgh	NA	NA
25	iPSC12.1	D136E	AD	D136	iPSC	F	Fibroblast	TRUE	Dementia Research Centre, Edinburgh	NA	NA
26	iPSC12.2	D136G	AD	D136	iPSC	F	Fibroblast	TRUE	Dementia Research Centre, Edinburgh	NA	DorsoCaudal
27	iPSC12.3	D136K	AD	D136	iPSC	F	Fibroblast	TRUE	Dementia Research Centre, Edinburgh	NA	Dorsal
28	iPSC13.1	D146A	PCA	D146	iPSC	F	Fibroblast	TRUE	Dementia Research Centre, Edinburgh	NA	NA
29	iPSC13.2	D146R	PCA	D146	iPSC	F	Fibroblast	TRUE	Dementia Research Centre, Edinburgh	NA	NA
30	iPSC14.1	S1630301	CONT	S163	iPSC	M	Fibroblast	FALSE	STEMBANCC	NA	Ventral
31	iPSC15.1	S8400301	CONT	S840	iPSC	F	Fibroblast	FALSE	STEMBANCC	NA	DorsoCaudal
32	iPSC15.2	S8400303	CONT	S840	iPSC	F	Fibroblast	FALSE	STEMBANCC	NA	Dorsal
33	iPSC16.1	S8500301	E10_16CT	S850	iPSC	F	Fibroblast	FALSE	STEMBANCC	NA	Mixed
34	iPSC17.1	S8510304	E10_16CT	S851	iPSC	F	Fibroblast	FALSE	STEMBANCC	NA	Mixed
35	iPSC18.1	S8540302	CONT	S854	iPSC	M	Fibroblast	FALSE	STEMBANCC	NA	DorsoCaudal
36	iPSC19.1	S8560304	CONT	S856	iPSC	F	Fibroblast	FALSE	STEMBANCC	NA	Dorsal
37	iPSC20.1	DSIPS	TS21	DSIPS	iPSC	M	Fibroblast	FALSE	George Daley	Park et al., 2008	DorsoCaudal
38	ESC01.1	H9	CONT	H9	ESC	F	ESC	NA	WiCell	Thomson et al., 1998	DorsoVentral
39	GMESC01.1	H9GFP	CONT	H9GFP	ESCgm	F	ESC	NA	WiCell	Du et al., 2009	Ventral
40	iPSC21.1	KOLF2	CONT	KOLF2	iPSC	M	Fibroblast	FALSE	Theodore Whipp, HiPSCi, Sanger Centre	Kilpinen et al., 2017	Dorsal
41	iPSC22.1	NDC1.2	CONT	NDC	iPSC	M	Fibroblast	FALSE	Larry Goldstein	Israel et al., 2012	DorsoVentral
42	iPSC23.1	P301L	P301L	P301L	iPSC	M	Keratinocytes	FALSE	Janssen	NA	DorsoVentral
43	iPSC24.1	P301WT	CONT	P301WT	iPSC	M	Keratinocytes	FALSE	Janssen	NA	Dorsal
44	iPSC25.1	THO1C	TS21	THO1	iPSC	M	Fibroblast	TRUE	Tony Holland	NA	NA
45	iPSC26.1	THO2A	TS21	THO2	iPSC	F	Fibroblast	TRUE	Tony Holland	NA	NA
46	iPSC26.2	THO2B	TS21	THO2	iPSC	F	Fibroblast	TRUE	Tony Holland	NA	NA
47	iPSC26.3	THO2C	TS21	THO2	iPSC	F	Fibroblast	TRUE	Tony Holland	NA	NA
48	iPSC27.1	THO3B	TS21	THO3	iPSC	M	Fibroblast	TRUE	Tony Holland	NA	DorsoCaudal
49	iPSC27.2	THO3F	CONT	THO3	iPSC	M	Fibroblast	TRUE	Tony Holland	NA	Dorsal
50	iPSC28.1	THO4A	TS21	THO4	iPSC	M	Fibroblast	TRUE	Tony Holland	NA	NA
51	iPSC28.2	THO4F	TS21	THO4	iPSC	M	Fibroblast	TRUE	Tony Holland	NA	NA
52	iPSC29.1	THO5A	TS21	THO5	iPSC	M	Fibroblast	TRUE	Tony Holland	NA	NA
53	iPSC29.2	THO5F	TS21	THO5	iPSC	M	Fibroblast	TRUE	Tony Holland	NA	NA
54	iPSC30.1	THO6B	TS21	THO6	iPSC	M	Fibroblast	TRUE	Tony Holland	NA	NA
55	iPSC30.2	THO6C	TS21	THO6	iPSC	M	Fibroblast	TRUE	Tony Holland	NA	NA
56	iPSC16.2	TSMA1	E10_16CT	TSMA1	iPSC	F	Fibroblast	FALSE	Selina Wray	Sposito et al., 2015	Ventral
57	iPSC16.3	TSMA1V	E10_16CT	TSMA1	iPSC	F	Fibroblast	FALSE	Selina Wray	Sposito et al., 2015	NA
58	iPSC17.2	TSMB6	E10_16CT	TSMB6	iPSC	F	Fibroblast	FALSE	Selina Wray	Sposito et al., 2015	Caudal
59	iPSC31.1	V717I	APP_V717I	V717I	iPSC	M	Fibroblast	FALSE	John Hardy	Moore et al., 2015	NA
60	iPSC32.1	X2F8	CONT	X2F8	iPSC	M	Embryonic Neural Progenitor Cells	FALSE	Y. Takashima, A. Smith	Shi et al., 2012	Ventral
61	iPSC33.1	PS1.I4	PSEN1.Int4	PS1.I4	iPSC	F	Fibroblast	FALSE	John Hardy	Moore et al., 2015	NA
