# Supplementary material for: Variable Outcomes in Neural Differentiation of Human PSCs Arise from Intrinsic Differences in Developmental Signaling Pathways
Source: Cell Rep. 2020 Jun 9;31(10):107732. doi: 10.1016/j.celrep.2020.107732 (PMC7296348; doi:10.1016/j.celrep.2020.107732)
Supplement: Table S3. Normalized Gene Expression Matrices for Assessment of Variation, Related to Figures 1, 2, 3, 4, 5, and 6 [file mmc4.xlsx]

## Sheet: Codeset1 - EarlyStage
Gene.Name

## Sheet: Codeset1 - LateStage
Gene.Name

## Sheet: Codeset2 - EarlyStage
Gene.Name

## Sheet: Merged Dataset - EarlyStage
Gene.Name

## Sheet: Merged Dataset - LateStage
Gene.Name

## Sheet: Metadata
UIN
