# Supplementary material for: Variable Outcomes in Neural Differentiation of Human PSCs Arise from Intrinsic Differences in Developmental Signaling Pathways
Source: Cell Rep. 2020 Jun 9;31(10):107732. doi: 10.1016/j.celrep.2020.107732 (PMC7296348; doi:10.1016/j.celrep.2020.107732)
Supplement: Table S4. Normalized Gene Expression Matrices for Temporal Dynamics and Effects of Signaling Manipulation, Related to Figures 6 and 7 [file mmc5.xlsx]

## Sheet: Codeset1 - Signalling
	AS.NDCs.504.D33.OOOO	AS.NDCs.504.D33.P012	AS.NDCs.552.D33.OOOO	AS.NDCs.552.D33.P012	AS.NDCs.552.D33.U717	AS.NDCs.553.D33.OOOO	AS.NDCs.553.D33.P012	AS.NDCs.553.D33.U717
NANOG	147.91	94.62	14.7	1.13	2.59	12.55	5.2	10.42
TUBB3	2213.8	1671.26	2321.82	2951.61	3157.62	2745.57	2785.14	2755.25
MYOD	14.28	14.38	1.84	1.13	1.46	5.94	1	8.85
ETV1	664	860.02	509.54	1239.42	697.06	782.89	1422.02	304.34
HOPX	3.52	1.27	5.06	42.01	1.13	13.49	75.42	1
SIX3	181.7	83.16	29.16	99.46	20.66	373.18	115.9	28.45
TP53	693.18	1728.57	1580.36	1829.67	1611.72	881.07	1796.26	1756.7
DDC	227.78	145.56	10.68	232.38	392.17	247.62	117.55	202.45
MYBL2	754.62	2057.15	2477.67	2080.87	1271.83	1622.15	2134.14	1487.08
OLIG2	138.69	1959.09	248.46	1034.4	266.83	204.19	769.37	1878.19
CXCL5	3.52	4.2	1	1.13	1.13	1	1	1
GFAP	3.52	6.74	1	1.13	1.13	1	1	1
EGFR	215.49	362.06	96.63	360.79	81.64	132.44	437.27	54.31
NPY	660.92	16.93	22.73	92.7	192.3	1068	19.24	19.04
B3GAT1	74.18	47.5	65.31	46.52	47.76	83.35	46.51	69.99
FOXA1	5.06	9.29	9.88	1.13	1431.05	1.22	1.9	314.53
CDH2	8055.14	10540.2	9552.49	9598.73	9440.56	8274.86	8489.59	8773.19
PGK1	27875.5	4862.76	5259.56	6248.7	6721.42	7100.47	5563.42	5599.62
EMX1	3.52	13.11	557.74	1.13	4.85	2.17	1	1
GUSB	957.37	1037.04	660.56	690.84	680.12	695.1	735.5	845.16
OTX1	51.14	9.29	282.2	1.46	69.21	65.42	1	15.91
SOX4	4345.75	4162.32	2934.76	5157.18	4995.98	4515.66	4831.47	6714.17
MYO3B	1.99	1.27	1	1.13	1.13	5.94	1	2.58
NEUROD1	3.52	14.38	701.53	1.13	147.13	21.99	1.9	52.74
MAP2	31333	29118.7	27671.3	26210.3	35982.8	38147.4	22486.8	37730.3
POU3F2	382.91	676.63	235.61	697.6	544.61	283.49	653.71	323.15
GATA6	1.54	5.47	1	1.13	1.13	1	1	1
HOXB2	3.52	5.47	1	1.13	1.13	1.22	1	1
DHH	1.99	10.56	1.04	1.13	1.13	1	1	1
HES1	236.99	302.2	1012.42	161.41	174.23	124.89	244.78	133.47
HOXA1	6.6	11.84	1	1.13	1.13	1	1.9	3.37
FOXG1	28307.1	29974.5	17013.7	32155.7	6774.49	25590.6	29801.3	32428.7
E2F1	412.1	812.9	841.31	1077.21	510.74	716.81	849.51	729.94
SST	3588.51	8.02	335.22	153.53	78.25	11290.1	20.07	1000.35
CLTC	1754.54	1360.52	1513.69	1416.27	1764.16	1790.19	1103.13	1368.73
GAS1	247.74	65.33	1002.78	218.86	1.46	245.73	272.04	16.69
PDGFRA	34.24	22.02	4.25	7.09	1.13	6.89	15.11	8.85
LHX2	1026.49	2323.32	5253.13	2130.43	2644.95	1379.53	2442.29	1995.76
CCK	21.96	14.38	1.84	1.13	1.13	2.17	1.07	4.93
CCND2	4714.38	5355.63	4657.87	6009.89	3337.16	4779.05	5176.79	5606.68
SYP	803.77	306.03	460.54	327	623.66	927.33	267.91	472.86
PTCH1	358.34	581.11	187.41	554.54	533.32	265.56	572.75	624.91
TBP	1404.34	1089.25	853.36	747.16	919.51	1038.73	725.59	987.81
SUFU	1021.88	963.17	849.34	725.76	942.1	1027.4	741.28	1013.67
OTX2	164.8	733.94	238.82	349.53	206.98	173.98	452.14	719.75
LMX1A	1.54	1.27	6.66	1.13	1.13	1	1	1
GAD1	1921.97	1484.05	44.42	1025.39	2529.77	1181.28	693.37	2809.33
SIX6	9.67	1.27	1	1.13	2.59	1	1	25.31
DLX5	5571.46	1556.65	312.73	3137.47	1047.11	5374.75	1909.44	3011.55
DNMT3B	180.16	248.72	176.16	187.32	230.69	115.45	211.73	235.37
SOX2	2050.99	5178.6	3335.61	4606.35	4697.86	2333.97	4421.71	5282.19
HESX1	25.03	47.5	3.45	1.13	9.37	2.17	8.5	17.47
NUMB	1049.53	772.14	460.54	420.49	316.51	578.98	448.01	391.34
CDX2	1.54	1.27	1	1.13	1.13	1	1	1
S100B	1.54	2.92	14.7	1.13	1.13	1	5.2	9.64
NFE2L2	584.13	591.3	520.79	498.22	474.6	514.78	737.15	570.83
EMX2	180.16	490.69	5689.33	566.93	12.75	301.43	1039.52	1.8
NKX6-1	34.24	41.13	5.06	106.22	100.83	16.33	58.9	17.47
SATB2	74.18	80.61	99.85	45.39	45.5	70.14	47.33	80.96
RPS9	6537.59	7497.73	8907.42	9780.09	9054.37	8387.2	9874.18	8550.59
FEZF2	35.78	29.67	1533.77	2.58	432.82	72.03	60.55	106.04
GRIN2A	23.49	18.2	14.7	1.13	101.96	10.66	6.85	21.39
NKX2-1	61.89	4317.69	7.47	1904.02	6558.81	48.42	2226.67	7609.26
TH	35.78	15.66	1	9.34	3.72	19.16	6.85	9.64
MCHERRY	28.1	5.47	1	1.13	1.13	1	1	1
ASCL1	1189.3	2291.48	434.03	1723.79	1366.68	1706.17	1918.52	4795.45
FGF8	8.13	13.11	9.88	1.46	9.37	1	10.98	8.85
SLC6A3	1.99	11.84	1	1.13	1.13	1	1	1
SLC17A7	3.52	5.47	9.88	1.13	1.13	1	1	1
OLIG1	6.6	719.93	16.3	394.59	77.12	18.21	324.09	466.59
CDK2	120.26	346.78	363.34	361.92	208.11	188.14	390.18	317.67
GSC	8.13	34.76	3.45	3.71	1.13	1	1	3.37
CNN1	1.99	16.93	1.04	2.58	18.4	7.83	1	10.42
DCX	14415.6	6681.39	7798.04	9862.32	10998.9	16049.1	7033.11	11036.8
GFP	1.54	6.74	1	1.13	1.13	1	1	1
NOTCH2	769.98	866.38	1016.43	872.2	596.56	667.72	823.07	568.48
MYC	298.43	173.58	104.67	163.67	164.07	254.23	143.16	62.15
IDO1	3.52	2.92	1	1.13	1.13	1	1	1
DLX1	1725.36	2039.32	348.88	2947.1	3649.95	2199.91	2875.19	4565.02
SHH	66.5	582.38	12.29	403.6	3585.59	30.49	335.65	1891.51
SOX1	1361.33	2113.18	1206.02	2873.88	1870.31	1233.21	2671.13	1286.43
GLI2	637.88	382.44	1034.11	962.31	12.75	523.28	1028.78	19.04
SP8	1456.56	185.04	634.05	224.49	108.74	3521.58	258.82	106.04
LMX1B	66.5	48.77	25.94	19.48	36.47	29.54	20.9	26.88
NEUROD2	26.56	23.3	40.4	20.61	12.75	14.44	6.03	10.42
HES5	3284.38	12595.7	5523.85	10113.5	11835.6	4993.35	9476.81	37328.2
NEUROG1	8.13	34.76	291.84	1.13	11.62	18.21	7.68	13.56
NFIA	430.53	392.63	413.94	295.46	187.78	318.42	273.69	406.23
PTGDS	5.06	9.29	3.45	1.13	1.46	10.66	1	1
PAX6	6055.29	331.5	8385.27	1064.82	28.56	9762.68	1133.7	8.85
NES	3321.25	12840.2	6654.12	11038.3	12657.7	3804.79	11129.1	16227
CCND1	273.86	1155.48	1238.15	604.1	2114.22	287.27	588.45	1440.05
VIM	22447.3	19050	21035.1	21311.5	27526.1	17889	20590	19380.2
NKX6-2	9.67	177.4	3.45	232.38	105.35	12.55	246.43	80.18
EN2	3.52	20.75	1	1.13	1.13	1	1	1
HPRT1	1155.51	727.57	644.5	599.6	754.65	744.19	595.88	646.86
HOXA2	1.54	11.84	1	1.13	1.13	1	1.07	1
SLC1A2	2066.35	1277.74	875.05	1135.78	720.77	1992.22	967.64	657.05
NOTCH1	877.5	1691.64	1389.17	1158.31	1226.66	1040.62	1047.78	1919.73
DLG4	3471.77	1536.27	2108.14	2217.17	3001.78	4175.8	1887.13	2309.27
MYH11	1.54	4.2	1	1.13	1.13	1	1	1
PVALB	1.54	15.66	1	1.13	1.13	1	1	1.01
POU5F1	80.32	80.61	4.25	1.13	1.13	5.94	2.72	11.2
MAPT	3425.69	770.87	1581.97	1331.78	1655.76	3488.54	1071.74	1367.16
RPLP1	6967.67	7849.23	9525.18	9231.51	8080.99	9071.64	9654.43	8118.72
CUX1	1842.09	1473.86	1504.85	1495.12	1375.72	1631.59	1377.41	1635.22
APC	2456.49	1384.72	1350.61	1303.62	1755.13	2412.32	1088.26	1684.59
FGF19	9.67	94.62	8.27	105.09	3.72	1	362.09	1
CDK4	574.91	912.23	995.55	928.52	870.96	588.42	823.07	910.21
SLC2A1	565.69	199.05	234	203.09	260.05	235.35	219.17	223.61
DPPA5	15.81	1.27	1.84	4.84	1.46	1	3.55	1
LHX9	5.06	1.27	338.43	1.13	140.35	12.55	7.68	37.85
IGFBP7	1.54	16.93	1	1.13	25.17	1	4.37	8.07
ISL1	826.81	722.47	187.41	1049.05	358.29	952.82	909.82	240.85
PTCH2	64.96	134.1	34.78	52.15	39.85	37.1	69.64	41.77
LHX6	149.44	1904.32	7.47	1634.8	2794.01	83.35	754.5	6058.14
SOX10	1.54	2.92	1	1.13	1.13	2.17	1	10.42
FABP7	3023.26	1468.77	4408.84	2243.07	6045.02	5593.77	2373.72	2450.36
RCOR1	928.19	893.13	732.06	757.3	736.58	752.68	775.16	822.43
GPC3	78.79	112.45	309.51	74.68	2253.11	87.13	75.42	1873.49
EOMES	8.13	4.2	245.25	1.13	1.13	1	1	2.58
NR4A2	1.54	78.06	238.82	131	13.88	20.1	178.69	29.23
HEY2	1.54	13.11	51.65	7.09	42.11	3.11	3.55	52.74
GLI3	1296.82	1145.29	2888.16	1331.78	66.96	1395.58	1264.23	214.21
OTP	18.88	10.56	50.85	2.58	532.19	59.75	6.03	251.83
NGFR	74.18	28.39	67.72	35.25	82.76	22.93	29.16	41.77
NOTCH3	344.51	805.25	1264.66	802.36	1232.3	443.04	832.16	1010.54
CCND3	103.36	93.34	122.34	124.24	107.61	190.98	94.42	135.04
TBR1	101.83	10.56	2500.96	3.71	1.13	203.25	25.03	1
VSX2	1.54	1.27	2.65	1.13	1.13	1	1	1
MSGN1	1.99	1.27	1	1.13	1.13	1	1	3.37
CHAT	3.52	8.02	1	1.13	1.13	5	1	1
HEY1	510.4	1135.1	462.14	599.6	1443.47	656.39	448.01	1418.89
NFIX	6.6	14.38	17.11	9.34	13.88	1	6.03	1
UXT	1413.56	1383.44	1235.74	1183.09	1662.54	1403.13	1096.52	1491
PPIA	29987.4	37651.4	42421.8	41858.9	39519.4	44027.9	41967.8	40181.2
RAX	18.88	18.2	8.27	1.13	188.91	2.17	1.07	137.39
POU4F1	14.28	18.2	15.5	19.48	8.24	11.61	1.9	11.2
NOG	78.79	150.65	117.52	82.56	88.41	70.14	122.51	216.56
TFAP2A	17.35	6.74	48.44	1.13	26.3	5	1.9	12.77
AXIN1	114.11	67.87	117.52	96.08	112.12	132.44	86.16	96.64
ACTA2	118.72	334.04	107.08	182.81	647.37	78.63	157.21	213.42
RORB	197.06	523.8	121.54	321.37	343.61	253.28	243.13	532.42
GATA4	3.52	2.92	3.45	1.13	1.46	1	1	1
CUX2	536.51	829.45	1128.9	515.11	655.28	602.58	527.32	849.07
GAD2	1485.75	583.66	62.9	472.31	921.77	997.19	294.35	676.64
GRIN2B	1627.06	252.54	651.73	165.92	266.83	1451.28	143.99	252.61
PAX3	1.54	1.27	1	1.13	1.13	1	2.72	5.72
SOX5	855.99	1717.11	1305.63	1233.78	1785.62	761.18	1260.92	1454.16
RPS15A	6758.77	7553.76	6455.7	6471.73	6295.7	6190.4	7176.03	7373.34
LRP2	484.29	3143.48	259.71	869.94	1555.26	302.37	892.47	606.88
MKI67	590.27	1293.02	760.17	767.44	472.34	520.45	634.71	529.29
KLF4	28.1	43.68	19.52	8.22	27.43	20.1	2.72	23.74
ALDOC	1209.27	168.48	80.57	109.6	80.51	69.19	204.3	86.45
EN1	9.67	1.27	1	1.13	11.62	1	1	1
FOXP2	1643.95	144.29	563.36	195.21	797.56	704.54	131.6	251.04
NOTCH4	230.85	322.58	242.03	251.53	316.51	296.71	250.56	340.4
BUB1	644.03	1603.77	1264.66	1303.62	719.64	861.25	1404.67	916.48
NEUROG3	5.06	11.84	46.83	1.13	59.05	1	1	42.56
TRIM22	20.42	22.02	11.48	1.46	16.14	1	6.03	6.5
DLX4	45	28.39	9.07	7.09	11.62	6.89	5.2	5.72
T	35.78	30.94	19.52	5.96	24.05	10.66	10.16	4.93
GAPDH	68787.9	45171.7	45915.5	44578.1	48838.8	41340.2	45796.1	44837.7
HTR2C	26.56	191.41	5.86	28.49	5.98	8.77	54.77	19.83
FOXA2	3.52	1.27	1	1.13	18.4	1	1	2.58
PLK1	545.73	1235.71	969.04	1068.2	642.86	681.88	1155.18	849.07
LIN28A	103.36	370.98	76.55	78.06	178.75	58.81	89.47	106.04
NCOR2	1057.21	958.08	701.53	598.47	813.37	607.3	582.67	797.34
PMAIP1	121.79	439.75	175.36	275.18	223.92	124.89	266.26	266.72
POU4F2	1.54	1.65	1	1.13	1.13	1	1.9	1
CSPG4	3.52	11.84	1	1.13	1.13	1	1	1
SIM1	3.52	5.47	1	1.13	12.75	1	1	6.5
CALB1	66.5	118.81	147.24	124.24	107.61	140	245.6	61.37
MESP1	68.04	37.31	22.73	52.15	46.63	67.31	36.59	18.26
HOXB1	1.54	4.2	3.45	1.13	1.13	1	1	2.58
SOX11	26245.8	24559.4	27711.5	25551.4	29617.4	28505.8	22551.2	37169.1
GBX2	48.07	930.06	70.93	859.81	79.38	24.82	975.08	295.72
TBX6	12.74	1.27	1	1.13	1.13	1	3.55	1.01
MYF6	1.54	11.84	3.45	1.13	1.13	3.11	1	1.01
BBC3	52.68	43.68	33.17	27.37	27.43	26.71	31.64	22.18
CALB2	106.43	14.38	890.31	33	51.15	477.02	21.72	39.42
SNAI1	123.33	172.3	15.5	45.39	30.82	32.38	36.59	32.37
PPP1R1B	69.57	22.02	3.45	1.13	1.13	58.81	11.81	4.93
LHX8	355.26	13759.7	3.45	5754.19	2847.08	196.64	6346.6	10471.7
MYOG	1.54	1.27	1	1.13	1.13	1	1	1
HHIP	32.71	377.34	22.73	236.88	13.88	20.1	334	5.72
TNC	25.03	4.2	2.65	1.13	13.88	38.04	1	1
TPH2	11.2	4.2	1	1.13	8.24	1	1	1.01
BCL11B	3583.9	416.82	494.28	1065.94	200.2	3368.64	433.14	955.67
LCK	3.52	8.02	1	1.13	1.13	1	2.72	1
SMO	187.84	502.15	440.45	473.44	457.66	209.86	514.1	455.61
REST	366.02	700.82	538.46	404.72	307.48	263.67	500.05	388.21
GLI1	26.56	135.37	42.81	114.1	1.13	6.89	153.9	9.64
RELN	1545.65	218.15	430.01	162.54	101.96	612.97	172.9	74.69
RBPJ	4757.39	3488.61	3120.32	2708.29	3601.4	2842.81	2695.09	3728.72
NEUROG2	91.07	5.47	3255.28	60.03	2.59	109.79	86.16	1
NKX2-2	3.52	6.74	9.07	1.13	269.09	1	1	30.8
CDKN1A	757.69	731.39	632.45	570.31	677.86	598.8	640.5	880.43
SOX17	5.06	18.2	3.45	1.13	1.13	1	1	3.37
IHH	1.54	1.27	1	1.13	1.13	1	1	1
POS_C	8167.27	5657.46	5045.07	5453.43	5884.67	5593.77	4506.8	4848.75
POS_A	98481.5	66082	59688.3	65873.4	71975.3	63318.6	53514.7	57956
POS_F	232.39	191.41	108.68	111.85	157.29	138.11	80.38	141.31
POS_D	1971.12	1435.66	1307.23	1373.46	1621.88	1323.83	1127.91	1169.64
POS_B	29259.4	20384.7	18964.2	22018.9	22400.6	19462.8	17876.1	18664.6
POS_E	355.26	227.07	246.05	250.4	247.63	247.62	206.78	214.99
NEG_C	1.54	10.56	1	1.13	1.13	1	1	1
NEG_D	3.52	1.65	1	1.13	1.13	1	1	1
NEG_E	46.53	22.02	12.29	10.47	12.75	2.17	15.94	10.42
NEG_A	29.64	23.3	11.48	8.22	7.11	15.38	6.03	12.77
NEG_H	1.54	1.27	1	1.13	1.13	1	1	1
NEG_G	1.54	1.27	1	1.13	1.13	1	1	1
NEG_F	35.78	15.66	9.88	11.6	1.13	8.77	7.68	19.04
NEG_B	1.54	6.74	1	1.13	1.13	3.11	1	1

## Sheet: Codeset2 - Signalling
	AS.S163.471.D04.OOOO	AS.S163.471.D07.OOOO	AS.S163.471.D13.E713	AS.S163.472.D04.OOOO	AS.S163.472.D07.OOOO	AS.S163.472.D12.E713	AS.S163.473.D04.OOOO	AS.S163.473.D07.OOOO	AS.S163.473.D13.E713	AS.S163.471.D17.E717	AS.S163.471.D35.E717	AS.S163.471.D35.Y717	AS.S163.472.D18.E717	AS.S163.472.D35.E717	AS.S163.472.D35.Y717	AS.S163.473.D17.E717	AS.S163.473.D36.E717	AS.S163.473.D36.Y717	AS.AD21.271.D00.OOOO	AS.AD21.271.D04.OOOO	AS.AD21.271.D07.OOOO	AS.H9GP.171.D00.OOOO	AS.H9GP.171.D04.OOOO	AS.H9GP.171.D07.OOOO	AS.KLF2.771.D00.OOOO	AS.KLF2.771.D07.OOOO	AS.S086.371.D00.OOOO	AS.H9GP.171.D12.DMSO	AS.KLF2.771.D12.DMSO	AS.H9GP.171.D17.C137	AS.H9GP.171.D17.DMSO	AS.NDCs.871.D12.DMSO	AS.AD21.271.D17.C137	AS.AD21.271.D17.DMSO	AS.AD21.271.D17.E137	AS.KLF2.771.D17.E137	AS.KLF2.771.D17.DMSO	AS.S086.371.D04.OOOO	AS.S086.371.D07.OOOO	AS.S086.371.D17.C137	AS.H9GP.172.D00.OOOO	AS.H9GP.172.D04.OOOO	AS.H9GP.172.D07.OOOO	AS.KLF2.772.D00.OOOO	AS.KLF2.772.D04.OOOO	AS.KLF2.772.D07.OOOO	AS.NDCs.871.D00.OOOO	AS.NDCs.871.D04.OOOO	AS.NDCs.871.D07.OOOO
MKI67	457.98	234.89	497.58	307.03	236.88	509.88	363.05	253.54	429.97	443.52	536.36	506.5	604.75	504.4	443.39	571.91	446.36	516.9	310.27	494.72	250.3	352.51	619.46	521.1	323.69	202.64	278.48	582.65	282.17	267.01	600.86	498.7	254.42	474.51	495.98	375.65	310.77	452.81	331.83	367.4	532.24	416.1	481.38	279.15	492.91	328.79	382.16	372.73	426.72
MAP2	869.92	679.32	2591.84	1243.59	889.03	2530.41	752.72	1186.29	1854.58	2961.43	19670.5	18876.9	2927.16	22155.8	18375.6	2757.11	17284.6	15823.4	43.5	659.14	626.94	11.65	441.88	497.06	75.01	887.33	92.33	2500.79	2181.06	1663.14	3387.03	3757.27	1719.83	3249.28	2931.44	3971.08	3491.98	835.45	613.28	2683.33	55.24	673.79	492.11	67.35	1472.8	1310.35	338	829.55	1144.74
NEUROG2	2.47	438.91	33.15	60.91	401.94	34.85	11.37	408.33	19.45	56.88	24.3	14.34	8.31	13.45	18.2	10.09	29.9	18.92	1.29	5.39	353.02	1.5	1.64	129.23	1.6	180.86	1.01	42.03	22.15	56.38	3.17	130.09	201.87	27.45	10.91	116.76	120.09	1.5	12.91	135.49	1	2.02	154.47	2.06	8.18	205.95	1	7.27	390.76
WLS	875.54	1184.83	279.19	724.1	917.35	282.32	725.09	808.88	250.95	94.94	569.29	568.02	226.95	939.6	1293.77	84.59	896.28	1025.87	2.26	573.02	1058.36	8.64	921.99	2930.01	1.6	1888.97	6.8	452.03	1540.13	275.11	75.67	476.13	340.27	27.45	38.31	2654.89	2224.81	2110.94	4960.65	875.59	37.28	222.28	720.57	2.06	728.66	2529.7	21.63	1014.77	1278.45
DNMT3B	995.04	279.08	213.39	664.64	315.36	200.78	873.01	342.91	226.58	186.62	76.98	91.5	158.97	71.15	105.24	166.33	75.06	79.45	3006.34	862.7	488.61	3719.12	507.65	523.51	3240.44	369.58	3719.75	228.29	200.65	117.14	250.17	295.59	138.96	235.18	248.37	209.96	168.37	688.4	422.95	182.37	2234.92	734.73	417.01	3199.04	1020.75	537.27	2876.21	833.7	413.23
GSC	48.86	17.88	45.54	70	28.93	21.58	102.31	31.72	70.06	102.72	1.65	2.87	49.26	5.63	1.43	107.35	4.81	2.42	1.29	36.71	9.25	1.5	251.16	37.88	6.03	30.86	1.01	11.8	109.29	10.47	71.45	2.2	11.66	76.42	70.79	35.99	2.41	125.68	28.1	11.72	12.3	165.01	43.39	3.61	77.72	96.64	1	129.37	100.86
RELN	1.41	1.3	33.15	1	5.47	24.42	1.59	1	26.01	32.66	73.69	62.31	17.58	65.29	61	60.79	136.94	50.56	1.29	1.96	1.37	1.5	1.64	2.4	1.6	2.42	1.01	14.22	12.31	1.35	1	73.67	5.74	8.5	1.01	9.07	2.41	1.5	1.01	1.1	1	1	2.37	2.06	1	12.12	1	1	1.12
GAD2	1.41	1.3	1	1	1	1	1	1	1	1	615.39	656.65	3.67	451.59	399.16	1.82	528.32	430.23	1.29	1.96	1.37	1.5	1.64	2.4	1.6	2.42	1.01	1.21	1.41	1.35	4.01	1.25	1.3	1	1.01	1.04	2.41	1.5	1.01	1	1	1	1	2.06	1	1.13	1	1	1.12
HPRT1	1042.84	622.14	1432.18	804.21	696.46	1364.17	776.31	803.3	1169.46	871.67	430.98	393.89	858.93	392.91	441.96	948.53	491.52	490.76	1098.99	670.88	551.61	1301.53	634.25	583.61	1174.01	548.62	2171.18	899.52	1167.66	827.35	825.11	1163.2	884.25	892.35	871.44	1032.19	981.77	1410.17	1143.8	1331.9	1277.8	778.05	642.31	1290.83	854.54	835.91	1498.22	827.06	782.92
TNFRSF19	51.68	7.48	37.91	40.27	1.42	32.95	70.66	6.19	28.83	92.34	50.64	51.88	77.84	73.11	96.68	80.45	96.8	76.7	1.29	34.75	5.14	1.5	75.23	6.63	1.6	2.42	1.01	13.01	2.47	125.24	51.22	27.28	129.34	66.16	90.07	304.2	214.23	221.72	31.14	223	2.15	113.62	9.94	2.06	103.45	20.01	13.16	157.61	41.3
CUX1	529.69	493.49	688.32	531.67	501.46	632.19	641.05	536.8	728.01	734.14	1227.9	1179.04	699.01	1285.8	1442.16	755.05	1296.85	1151.06	307.7	482.98	495.46	278.93	450.11	473.02	325.3	599.42	311.68	558.46	636.37	439.84	739.96	590.22	496.43	716.21	759.82	743.27	730.75	553.34	586.96	519.92	512.72	515.95	532.5	381.96	614.61	673.63	405.14	675.06	573.92
TBR1	1.41	1.3	20.75	1	1	40.54	1	1	28.83	83.69	12.77	15.39	42.3	9.54	5.36	60.79	18.19	27.18	1.29	1.96	1.37	1.5	1.64	2.4	1.6	2.42	1.01	4.54	12.31	9.12	44.47	73.67	50.89	119.08	98.19	33.92	33.2	1.5	1.01	37.35	1	1	1.11	2.06	1	1.13	1.06	1	1.12
SYP	1.41	1.3	20.75	1	1	16.84	1	1	23.2	24.01	116.5	146.77	17.58	164.06	222.23	8.02	264.06	163.36	6.13	1.96	1.37	2.64	1.64	2.4	1.6	2.42	1.01	10.59	3.87	1.35	11.6	86.2	8.7	23.5	21.06	7	2.41	1.5	1.01	10.47	4.49	4.23	1.74	2.06	1.92	1.13	12.56	1	1.12
SST	1.41	1.3	280.15	3.93	1	280.42	1.01	2.2	224.71	68.12	577.52	655.61	90.2	836.91	1767.48	46.31	1282.63	1252.85	3.55	1.96	1.37	1.5	1.64	2.4	1.6	2.42	1.01	51.71	120.53	10.47	9.91	207.82	14.62	25.08	25.12	9.07	21.13	1.5	1.01	19.22	2.93	1.29	1.74	2.06	1	14.37	44.62	1	4.22
NR4A2	1.41	1.3	1	1	1	1.66	1	1	1.65	2.38	27.59	32.07	2.13	88.76	42.46	1.03	29.07	27.18	1.29	1.96	1.37	1.5	1.64	2.4	1.6	2.42	1.01	1.21	1.41	1.35	4.85	1.25	1	1	1.01	1.04	2.41	1.5	1.01	1	4.49	1.29	1	2.06	8.18	1.13	1	1	1.12
NKX2-2	1.41	3.58	1.67	3.1	1	1	1	2.2	2.58	1	1.65	1.04	5.22	2.7	1.43	1.82	1	1.38	1.29	1.96	1.37	1.5	1.64	2.4	1.6	2.42	2.77	1.21	1.41	1.35	3.17	1.25	1	3.76	1.01	1.04	2.41	1.5	1.01	5.47	1	7.16	1.74	2.06	10.26	1.98	6.51	3.95	1.12
OTP	1.41	1.3	72.25	1	1	66.14	3.89	1	44.76	104.45	63.81	74.82	99.48	18.34	11.07	53.55	28.23	113.84	1.29	1.96	1.37	1.5	1.64	2.4	1.6	2.42	1.01	63.8	15.12	1.35	14.97	115.04	5	14.02	3.81	3.89	2.41	1.5	1.01	3.6	1	1	3	2.06	4.7	1.13	2.27	1.46	1.12
GLI1	8.09	1.3	3.58	7.23	3.85	1	10.22	1.4	4.46	27.47	96.74	111.31	53.89	87.78	41.03	31.82	83.42	94.58	24.17	1.96	1.37	41.68	1.64	2.4	25.28	2.42	49.06	13.01	1.41	2.37	36.04	1.25	5	26.66	11.93	3.89	2.41	7.14	1.01	7.35	38.84	30.66	8.68	87.92	19.3	3.11	37.36	8.93	5.34
DLX1	1.41	1.3	3.58	1	1	5.46	1.59	1	1	81.1	3029.18	3436.5	209.18	3798.22	2966	101.14	2429.99	2708.25	1.29	1.96	1.37	1.5	1.64	2.4	1.6	2.42	1.01	1.21	1.41	1.35	111.07	1.25	9.44	138.03	100.21	1.82	2.41	1.5	1.01	1	3.71	5.69	4.26	2.06	6.09	1.98	4.69	1.46	1.12
FOXA2	1.41	1.3	1	1	1	1	3.31	2.2	1	1	1.65	1.04	1	1	1.43	1.03	1	1.38	1.29	1.96	1.37	1.5	1.64	2.4	1.6	2.42	1.01	1.21	1.41	1.35	1	8.47	1	1	1.01	1.04	2.41	1.5	1.01	1.72	1	4.23	3.63	2.06	1.22	1.13	1	1	1.12
GAPDH	39465	36635.2	48539.7	43562.1	35797	47085.5	39877.6	31721.4	47263.3	44999.6	37727.8	36431.8	47769.9	37360.4	36929.9	44343	41269.7	37944.7	31079.2	34006	27448.9	29986.8	29382.8	27295.5	30137.8	28229.1	37215.8	36617.4	32734.8	50704.3	44828	34909.9	53622.9	45960.9	44638.7	48010.9	54956.1	44665.6	26827.1	48021.2	38469.8	52585.8	39032.4	50470.4	52612.1	39942.9	39270.2	36514.8	36017.6
OTX2	992.23	501.29	988.72	891.76	524.92	958.36	1087.13	547.97	1096.35	1153.65	169.19	160.32	1280.77	174.82	295	1237.2	136.94	161.99	101.5	557.36	411.91	158.8	693.44	523.51	92.66	744.59	99.37	733.82	807.84	785.5	1454	1047.85	824.3	1246.99	1418.41	1122.28	950.39	1156.57	1281.49	724.32	109.89	864.68	372.2	92.03	978.33	778.44	169.23	801.31	882.92
DLX4	20.75	4.88	17.89	21.27	7.89	14.94	24.03	12.57	13.83	17.09	1.65	10.17	9.08	6.61	9.64	10.09	12.34	12.04	1.29	17.14	10.62	2.64	2.89	2.4	1.6	2.42	9.82	9.38	6.68	10.47	20.03	15.99	7.22	17.18	12.94	9.07	11.48	5.64	2.79	11.1	9.96	28.45	18.15	13.89	51.99	23.39	11.95	20.56	12.09
SIX6	71.36	63.36	143.77	118.73	45.92	123.03	78.71	81.99	93.5	341.45	1.65	8.09	115.7	11.5	13.92	238.75	22.38	12.04	2.26	144.36	122.93	1.5	78.52	112.41	83.04	64.73	14.85	148.46	93.83	2.37	31.83	64.89	13.88	16.39	23.09	1.04	2.41	2.63	1.78	18.6	106.76	45.34	192.33	71.47	31.13	72.98	200.68	53.79	76.13
EN1	1.41	1.3	1	1	1	1	1	1	2.58	1.52	1.65	1.04	4.45	1.72	1.43	1.03	19.03	3.79	1.29	1.96	1.37	1.5	1.64	2.4	1.6	2.42	1.01	1.21	1.41	41.53	4.01	1.25	81.23	3.76	1.78	1.04	2.41	1.5	1.01	258.63	1	1	1.11	2.06	1.92	1.13	1.06	1	1.12
GAD1	33.4	16.58	10.26	15.49	26.5	13.04	21.16	34.91	1.65	22.28	732.3	947.56	35.35	1245.7	1884.48	19.41	1071.06	981.85	7.42	15.18	6.51	1.5	29.19	23.45	4.42	18.76	17.87	23.89	12.31	129.29	29.3	26.02	48.67	10.08	9.9	1.04	2.41	35.65	10.89	46.73	27.13	4.23	15.62	2.06	18.61	8.74	183.75	11.43	5.34
NEUROD1	1.41	10.08	68.43	1.45	3.85	87.95	2.16	29.33	69.13	100.99	1.65	2.87	59.3	1.72	1.43	58.72	11.5	7.92	1.29	1.96	1.37	1.5	1.64	2.4	1.6	2.42	1.01	91.62	16.52	38.83	74.82	276.78	75.31	115.92	69.77	39.1	54.92	1.5	1.01	106.74	1	1	2.37	2.06	2.61	1.13	2.27	3.12	1.12
MYBL2	1792.19	861.25	2056.83	1109.79	842.1	1886.61	1103.82	1455.19	1896.76	1969.32	1219.66	1123.78	2380.17	1173.33	1550.6	1992.49	1397.2	1660.03	2905.82	1551.68	983.03	2481.79	1242.6	1403.4	2799.24	1187.34	2650.14	1648.15	2082.67	1148.7	2019.66	1880.36	819.86	2279.34	2585.4	1883.41	1408.99	1417.67	942.32	1404.41	2002.28	960.12	661.87	1745.26	1075.69	675.89	1916.21	1175.08	790.78
CSPG4	1.41	1.3	1	1.45	1	3.56	1.59	1	2.58	1.52	1.65	6	3.67	11.5	2.51	3.89	1	1.38	1.29	1.96	1.37	1.5	1.64	2.4	2.82	2.42	9.82	5.75	1.41	5.07	1.48	1.25	1	1	1.01	2.85	2.41	1.5	1.01	1	6.84	2.76	3.63	2.06	1	1.13	4.69	3.12	3.1
VSX2	1.41	1.3	6.44	1	1	8.3	1	1	1	35.25	1.65	1.04	10.63	1	1.43	27.68	1	1.38	1.29	1.96	1.37	1.5	1.64	2.4	1.6	2.42	1.01	3.33	1.41	1.35	3.17	1.25	1	4.55	1.01	1.04	2.41	1.5	1.01	1	1	1	1.11	2.06	1.22	7.61	1	1	3.1
POU4F1	1.41	1.3	15.98	1.45	1	14.94	6.19	1	11.02	29.2	2.89	8.09	10.63	12.47	5.36	10.09	4.81	3.79	1.29	1.96	1.37	1.5	6.18	2.4	1.6	2.42	1.01	6.96	19.33	2.37	14.97	32.29	23.5	32.19	28.17	16.32	2.41	8.64	1.01	12.97	1	3.49	3.63	2.06	16.52	10.99	2.27	1.46	1.12
DLG4	290.68	507.79	323.06	351.63	512.79	312.66	423.48	404.34	373.73	403.73	1618.12	1658.69	436.33	1614.4	1958.67	430.16	2000.99	1530.73	220.06	410.56	425.61	206.86	382.69	424.94	164.86	449.42	210.05	392.77	286.39	343.98	291.48	423.47	426.86	297.58	311.29	410.86	390.42	328.26	433.07	324.89	161.41	290.55	386.08	126.99	289.83	395.28	224.27	345.32	415.48
CDH2	2416.42	2619.48	7433.63	2338.72	2562.29	6715.6	2669.97	2762.96	6967.27	5510.49	6781.58	6735.62	6094.79	5996.71	7302.1	5565.16	8830.79	7437.62	383.73	1545.81	2018.44	450.12	1456.35	3230.52	281.98	2104.3	780.58	4782.97	4816.46	4472.93	6656.25	7000.8	4152.57	5411.92	6552.16	8574.09	7706.24	2853.72	3520.98	5397.43	1027.98	1536.45	1776.4	410.75	1966.57	2433.91	1074.18	1910.14	2313.35
SOX11	4879.57	3648.68	5326.02	5981.71	4268.73	5100.88	5020.63	5539.68	6425.54	7191.11	21284	21370	8041.72	24298.5	28299.1	7917.97	23440.4	22991.7	748.45	7887.53	7422.82	915.61	7936.08	8161.32	800.19	9171.39	557.2	6708.37	4143.2	2677.15	7532.98	5309.45	3319.95	8042.15	7954.58	4444.32	3779.21	5220.12	9309.02	3835.35	552.54	3512.84	5260.73	515.62	3877.67	6743.32	677.96	4787.29	6263.02
ANXA2	89.63	153.02	753.17	86.52	151.92	686.24	116.7	241.57	821.74	1042.94	146.14	115.49	2174.66	65.29	765.85	628.82	1848.79	1258.35	944.34	203.08	220.17	754.94	108.11	340.79	939.77	439.74	1580.52	704.8	1229.51	375.03	181.04	1002.72	271.44	341.82	526.42	1203.05	1008.32	107.67	110.11	101.11	972.55	174.55	174.66	745.92	232.11	237.51	731.8	185.85	148.05
CCK	1.41	20.47	61.76	7.23	23.27	42.44	5.62	21.35	27.89	43.9	1.65	4.96	24.53	1.72	2.51	39.06	8.16	5.17	1.29	1.96	18.84	2.64	4.53	2.4	6.03	2.42	23.9	1.21	46.04	1.35	1	34.8	1	2.97	3.81	10.1	2.41	1.5	31.14	6.72	2.93	1	8.05	2.06	6.09	14.37	14.37	5.61	60.4
PDGFRA	23.56	12.68	14.07	26.23	15.98	13.04	34.39	16.56	18.52	32.66	22.65	33.11	44.62	26.17	23.91	44.24	24.05	29.93	1.29	36.71	33.91	37.17	27.55	33.07	10.84	33.28	11.83	34.78	19.33	1.35	71.45	23.52	3.52	39.3	49.48	26.67	11.48	26.64	24.05	7.97	24.79	32.86	28.25	34.45	45.73	52.69	8.32	37.17	44.67
IGFBP7	1.41	1.3	3.58	1	1	12.09	1	1.4	9.14	17.09	4.54	7.04	16.81	1	1.43	12.16	24.05	13.42	1.29	1.96	1.37	2.64	4.53	2.4	1.6	2.42	1.01	5.75	1.41	1.35	5.7	7.22	2.78	10.87	12.94	4.92	2.41	1.5	1.01	1	6.84	1	1.74	2.06	1	1.13	1.06	1	1.12
RPLP1	9748.24	10708.9	7972.45	9639.58	11367.2	8334.11	9570	10501.1	8423.75	8672.8	7573.55	7681.35	7711.05	7710.12	7075.24	8350.46	6982.64	7040.07	12923.3	13865.2	14159.8	9500.32	13187.6	12010.3	10675.1	12323.9	8962.15	9404.18	9643.09	9254.04	8681.17	8115.41	11657.3	9801.95	9343.8	9065.98	8481.02	8722.45	10917.8	9132.3	9236.15	8795.23	10795.5	8345.85	9560.2	10785.6	9374.18	10849.7	11093.6
LHX9	9.5	3.58	3.58	2.28	1	5.46	13.67	1.4	3.52	18.82	1.65	1.04	10.63	1	1.43	6.99	1.47	7.92	1.29	1.96	3.77	1.5	1.64	2.4	1.6	2.42	1.01	6.96	5.28	7.77	11.6	26.02	31.64	39.3	21.06	23.56	18.72	1.5	2.79	30.48	11.52	1	3.63	2.06	11.65	4.23	4.09	20.56	12.09
CCND1	853.04	736.5	1342.54	734.01	565.38	1356.59	785.52	662.07	1318.48	1431.31	590.7	720.25	1861.76	602.19	707.35	1398.6	782.54	962.6	850.26	704.16	458.48	786.48	432.02	321.56	1183.64	553.45	804.73	1010.78	1167.66	474.95	1238.18	896.15	797.66	1163.27	1245.9	1131.6	1015.56	590.86	549.5	1027.48	565.03	560.73	473.81	1362.8	1125.07	683.78	861.25	580.38	250.3
NR5A1	15.12	1.3	1	19.62	4.66	6.41	23.46	1	4.46	2.38	1.65	3.92	3.67	1.72	2.51	1.03	4.81	14.8	1.29	17.14	5.14	1.5	27.55	2.4	1.6	6.67	1.01	13.01	2.47	1.35	2.32	4.71	5.74	2.18	1.01	21.49	13.89	38.65	159.72	1.72	3.71	37.26	16.89	2.06	23.48	42.55	2.27	64.58	7.59
SLC6A3	1.41	1.3	1	1	1	1	1	1	1	1	1.65	1.04	1	1	1.43	3.89	1	1.38	1.29	1.96	1.37	1.5	1.64	2.4	1.6	2.42	1.01	1.21	1.41	1.35	1	1.25	1	4.55	1.01	1.04	2.41	1.5	1.01	1	1	1	1.11	2.06	1.92	1.13	1	1	1.12
FABP7	175.4	865.15	886.68	556.45	1084.83	1166.96	183.47	1491.89	1101.04	2330.87	1344.8	1185.3	2115.17	1279.93	1566.3	3106.82	1474.97	1702.68	73.14	173.72	872.09	31.17	226.5	924.99	39.72	522	53.08	1580.42	771.3	1444.4	3445.2	2073.45	1501.5	3861.43	3858.94	1453.66	1580.36	109.18	387.51	1513.17	79.44	184.83	954.08	9.78	156.31	540.65	207.94	194.15	979.56
SOX5	211.95	184.21	375.51	396.23	191.56	363.86	267.5	314.18	410.29	610.45	1058.3	1073.73	576.94	1063.8	1201.03	687.79	908.82	972.22	3.55	277.46	433.82	13.15	382.69	427.34	1.6	616.36	4.79	528.22	335.58	250.81	756.82	467.35	270.7	711.47	748.66	337.34	303.53	208.21	321.7	264.26	4.49	142.98	285.11	2.06	151.44	439.23	10.74	234.85	435.71
AXIN2	136.03	82.85	152.35	103.86	86.38	150.53	146.63	89.17	144.11	202.19	276.21	282.32	180.6	251.1	282.16	229.44	340.99	278.91	155.62	97.39	83.21	167.81	185.39	105.19	164.86	59.89	132.58	120.65	147.24	365.58	227.41	120.06	291.42	194.11	203.72	478.17	298.7	167.7	132.38	408.65	94.27	126.1	102.72	155.77	132.66	124.81	98.45	141	127.82
GATA6	1.41	1.3	1	1	1	1	1	1	1	1	1.65	1.04	1	1	1.43	1.03	1	1.38	1.29	1.96	1.37	1.5	1.64	2.4	1.6	2.42	1.01	1.21	1.41	1.35	1	1.25	1	1	1.01	1.04	2.41	1.5	1.01	1	1	1	1	2.06	1	1.13	1	1	1.12
ACTA2	138.84	142.63	599.63	186.45	175.38	769.68	91.38	230.4	683.96	196.14	48.99	49.8	181.37	52.57	112.37	173.57	191.3	435.73	16.44	42.58	61.3	1.5	47.28	45.09	20.47	134.9	44.03	358.9	979.32	107.69	41.1	847.25	383.94	110.39	180.38	201.68	173.19	79.16	124.28	176.75	9.96	24.05	32.66	9.78	43.64	59.45	109.34	112.76	179.51
CCND3	6.69	37.37	24.56	17.97	43.49	26.32	16.55	18.95	35.39	30.93	47.35	59.18	39.99	56.48	31.04	20.44	45.79	58.82	38.35	23.01	27.06	37.17	2.89	11.43	60.57	4.25	49.06	46.87	19.33	2.37	35.2	29.78	12.4	30.61	36.28	11.14	4.24	8.64	48.35	17.35	67.73	21.11	33.29	83.8	20	23.39	57.92	30.53	31.19
FOXA1	1.41	11.38	1	32.83	33.79	1	7.34	38.1	1	1	1.65	1.83	2.13	1	1.43	1.03	10.67	5.17	1.29	19.1	188.67	1.5	14.4	18.65	1.6	71.99	1.01	1.21	1.41	1.35	1	13.49	2.78	1.39	1.01	1.04	2.41	4.14	6.84	8.6	2.15	10.1	166.46	2.06	1	198.07	1	54.62	354.8
FEZF2	67.14	181.61	2205.61	29.53	115.51	1696.98	33.82	124.28	1672.76	1061.1	103.33	87.33	378.38	52.57	80.98	725.04	164.54	251.4	1.29	1.96	74.99	1.5	37.41	182.12	1.6	88.93	1.01	1066.42	705.24	880.01	766.94	703.06	1336.45	801.51	705.02	1496.11	1947.24	160.19	1202.52	1762.58	16.98	10.1	40.24	2.06	32.52	57.2	10.74	49.63	121.08
CCND2	805.24	1096.46	1030.69	744.75	1228.86	1222.9	880.49	911.81	1329.72	1865.52	2713.05	2895.34	2118.26	2724.4	2092.79	1963.52	2361.42	2156.63	1686.66	1076.05	1213.12	2017.8	1384	1254.35	1932.88	1226.05	1566.44	1349.42	1131.12	1069.04	1769.28	1070.42	1101.84	1778.57	1739.08	1087.07	935.91	829.45	1398.93	1061.86	1519.03	968.93	1267.1	1743.21	1050.66	1294.58	1546.61	988.19	762.69
DLX5	1.41	1.3	6.44	2.28	1	22.52	1	2.2	10.08	123.48	1746.55	1781.73	168.24	1666.23	1700.42	79.42	1454.9	1211.58	1.29	1.96	1.37	1.5	1.64	2.4	1.6	2.42	10.82	52.92	23.55	5.07	151.54	29.78	1	72.47	47.45	1.82	4.24	1.5	1.01	2.97	18.55	1	2.37	2.06	10.96	4.23	59.13	1	4.22
UXT	699.8	679.32	654.94	663.81	730.44	637.88	703.22	675.63	741.13	693.49	951.28	952.78	763.13	978.72	955.62	695.04	973.21	952.97	343.78	443.83	611.87	457.62	430.37	533.12	342.94	488.13	472.68	641.91	509.87	749.04	786.33	683	600.05	695.67	708.07	597.26	619.72	578.85	703.39	695.56	506.48	706.1	753.38	595.81	588.88	692.79	561.82	746.49	708.76
E2F1	113.54	60.76	240.09	88.17	76.67	254.82	75.26	86.78	179.72	300.8	295.97	304.22	377.61	356.72	300.71	319.46	292.49	320.18	230.37	87.6	59.93	230.88	85.1	88.36	240.26	71.99	273.45	125.48	103.67	86.08	357.23	128.83	115.28	419.22	374.2	221.35	168.37	103.17	109.09	229.25	205.91	81.31	71.16	233.91	97.19	75.23	213.99	87.01	91.87
LHX6	1.41	1.3	1	1	1	1.66	1	1	1	4.11	2197.69	2378.15	24.53	4080.85	3565.27	1.03	1992.62	2101.61	19.02	1.96	1.37	14.65	1.64	2.4	9.23	2.42	13.84	1.21	1.41	1.35	1	1.25	1	1	1.01	1.04	2.41	1.5	1.01	1	24.01	1.29	1	3.61	4	1.13	13.77	3.12	1.97
ETV1	585.92	307.66	376.47	629.13	388.18	396.1	798.19	372.43	298.75	593.16	167.54	168.66	507.4	228.61	166.59	762.29	220.57	273.41	672.41	555.4	257.15	975.68	519.16	271.08	771.31	277.64	729.26	481.05	339.8	381.78	811.62	414.69	423.9	758.07	628.91	737.06	682.48	265.23	580.89	581.8	1073.26	720.05	494	924.81	435.18	644.33	1022.15	650.98	253.67
PTCH1	69.95	56.86	69.39	74.95	49.16	90.79	81.02	64.44	88.81	94.94	355.24	399.1	92.52	331.3	267.89	93.9	315.91	305.05	4.84	66.07	58.56	19.15	149.22	102.79	33.3	52.64	16.86	68.64	64.31	28.02	61.33	106.27	21.28	66.95	40.34	35.99	13.89	79.16	93.91	61.73	13.86	71.77	69.27	2.06	67.29	62.83	10.74	59.6	72.76
PVALB	2.47	1.3	5.49	3.1	4.66	5.46	17.13	2.2	10.08	13.63	1.65	1.04	4.45	3.67	5.36	8.02	10.67	1.38	7.42	21.05	10.62	34.17	9.46	2.4	12.44	2.42	12.84	1.21	3.87	1.35	4.85	2.2	3.52	6.92	1.78	1.04	2.41	5.64	1.01	1.1	36.5	14.5	4.26	7.72	4.7	7.61	13.16	10.59	1.97
CHAT	1.41	1.3	6.44	1	4.66	2.61	2.74	2.2	7.27	5.84	6.18	3.92	4.45	1.72	1.43	2.85	2.3	1.38	7.42	1.96	1.37	1.5	1.64	2.4	4.42	2.42	9.82	3.33	2.47	1.35	4.01	3.46	1	2.18	1.01	1.04	2.41	1.5	1.78	1.72	9.96	1	1.74	2.06	1.22	1.13	4.69	1	1.12
POU5F1	304.74	39.97	19.79	134.42	58.06	18.73	248.51	38.9	26.95	24.01	30.88	24.77	28.4	24.21	25.33	28.72	19.87	12.04	12992.9	439.92	69.51	14177.8	450.11	71.54	15956.7	71.99	11615.5	27.52	23.55	7.77	25.08	26.02	14.62	17.97	8.89	16.32	21.13	257.73	50.37	14.85	10981.8	611.39	86.94	9573.44	632	88.75	7923	366.09	72.76
NEUROG1	1.41	1.3	36.01	3.1	4.66	26.32	5.62	2.2	11.02	56.88	16.06	8.09	60.85	10.52	12.49	56.65	10.67	29.93	1.29	3.44	7.88	1.5	1.64	2.4	1.6	2.42	3.78	14.22	1.41	23.97	85.78	51.1	33.12	72.47	53.54	30.81	16.31	1.5	1.01	77.98	10.74	1.29	8.05	5.67	14.43	1.13	11.35	5.61	9.84
CALB2	1.41	1.3	1	5.58	2.23	1	9.64	1	3.52	11.03	14.42	35.2	3.67	22.25	22.48	1.03	52.48	21.67	1.29	1.96	1.37	7.14	17.68	2.4	14.05	2.42	17.87	1.21	3.87	1.35	1	1.25	1	1	1.01	1.04	2.41	1.5	1.01	1	15.42	17.44	5.53	5.67	13.74	1.13	24.05	7.27	7.59
CXCL5	1.41	1.3	1.67	1	6.28	2.61	5.62	7.78	2.58	2.38	1.65	1.83	3.67	1	1.43	1.03	5.65	1.38	129.85	1.96	1.37	411.07	2.89	2.4	47.74	2.42	450.54	9.38	1.41	2.37	1	5.96	1	1	1.01	1.04	2.41	1.5	1.01	1	404.99	18.91	12.47	67.35	4.7	1.98	204.92	7.27	7.59
GUSB	611.23	635.14	612.98	629.13	630.11	613.23	690.55	650.9	605.23	594.89	417.81	432.47	627.93	472.12	531.85	635.03	395.35	450.87	497.14	706.11	662.55	543.22	721.4	862.48	602.85	701.04	548.14	713.26	696.81	435.79	594.96	680.5	457.21	547.97	567.01	611.76	583.52	718.41	830.96	553.05	473.69	652.5	745.18	521.79	645.9	682.65	486.81	602.8	612.12
TFAP2B	1.41	1.3	1	1	1	1	1	1	2.58	1	1.65	1.04	2.9	4.65	3.93	1.03	2.3	1.38	1.29	1.96	1.37	1.5	1.64	2.4	1.6	2.42	1.01	1.21	1.41	1.35	1	1.25	1	2.97	1.01	3.89	2.41	1.5	1.01	1.72	1	1	1	2.06	1	3.11	1	1	1.12
NGFR	131.81	349.25	90.37	213.7	357.43	111.65	249.66	201.68	136.61	59.47	1.65	22.68	67.03	18.34	12.49	44.24	27.39	17.55	31.9	105.22	176.34	92.73	119.62	100.38	18.86	96.19	59.12	117.02	67.12	56.38	30.14	59.88	109.36	36.93	31.21	37.03	47.68	166.2	278.17	49.23	91.15	160.6	131.12	50.9	127.79	230.75	140.19	198.31	179.51
GLI3	588.73	652.03	1450.3	755.49	740.96	1337.62	695.73	1006.77	1228.5	1261.77	518.25	541.95	936.97	445.72	362.06	1367.56	544.21	613.19	95.05	551.49	787.18	119.76	510.94	867.29	113.52	1184.92	89.31	1262.34	1773.45	1154.1	1535.77	1782.57	1214.34	1454.73	1485.38	2119.52	2232.05	736.41	1323	1416.28	235.58	504.2	894.12	120.82	789.86	1423.05	291.42	793.01	1094.17
CNN1	1.41	28.27	39.82	13.01	16.79	57.61	19.43	36.51	55.07	55.15	1.65	1.04	44.62	1	6.79	31.82	26.56	27.18	21.59	17.14	13.36	8.64	6.18	2.4	15.65	21.18	11.83	17.85	31.98	10.47	9.91	13.49	31.64	33.77	36.28	18.39	9.07	2.63	22.03	7.97	28.69	15.97	23.2	11.84	8.87	31.28	18.6	20.56	12.09
SOX1	1.41	1.3	346.9	1	2.23	306.97	3.31	19.75	329.68	1101.76	1329.98	1263.5	1108.48	1158.66	1262.38	1133.73	1557.76	1544.48	1.29	1.96	1.37	1.5	1.64	2.4	1.6	81.67	1.01	195.63	314.5	449.29	1321.64	181.49	472.01	1554.25	1542.21	1130.57	894.88	5.64	58.47	684.31	1	1	1	2.06	98.58	137.21	1	8.1	7.59
LRP2	782.75	1162.74	2465.96	876.89	1876.16	2299.06	1376.64	1250.13	2802.14	1570.57	929.88	867.28	1637.71	722.49	587.5	1539.32	757.46	797.52	1.29	555.4	1015.9	1.5	558.62	1304.84	1.6	831.69	1.01	2147.64	1048.19	396.63	1322.49	2779.32	425.38	1044.79	1202.26	750.52	834.54	1048.53	1627.74	414.28	10.74	748.68	1669.75	2.06	709.89	1225.83	27.07	810.45	1463.86
HOXB2	1.41	1.3	1	1	3.04	10.2	1	1	1	4.11	11.12	2.87	5.22	6.61	1.43	2.85	6.49	17.55	1.29	1.96	1.37	1.5	1.64	2.4	1.6	2.42	1.01	1.21	1.41	1.35	2.32	1.25	1.3	1.39	7.87	8.03	2.41	1.5	1.01	1	1	1	1	2.06	1	1.13	2.27	1	1.12
VIM	1415.41	2935.26	7547.12	2225.57	3183.7	7636.26	1756.52	3415.65	8494.98	13918	17503.7	17521.3	15280.9	17024.4	20642.8	12931.9	23779.1	20325.8	1303.9	1651.5	3582.5	685.87	2378.73	4370.06	825.86	2464.79	2106.78	6487.05	6397.69	6995.13	7581.03	6208.41	6305.54	9129.78	9891.78	12161.2	11285.7	2933.25	4462.53	9799.26	1902.35	2219.23	3163.57	780.88	1291.98	2325.72	2337.84	2042.21	3580.84
DDC	1.41	1.3	1	1	1	1	1	1	1	4.11	44.05	44.58	1	16.39	15.35	1.03	44.12	32.68	1.29	1.96	1.37	1.5	1.64	2.4	1.6	2.42	1.01	1.21	1.41	1.35	1	1.25	1	1.39	1.01	1.04	2.41	1.5	1.01	1	1	1	1	2.06	1	1.13	1	1	1.12
NKX2-1	1.41	1.3	1	1	1	1	1	1	1	380.37	1152.16	1255.16	1133.98	1487.26	2393.85	518.11	1059.35	1061.64	1.29	1.96	1.37	1.5	1.64	2.4	1.6	2.42	1.01	3.33	1.41	1.35	575.57	1.25	1	243.87	260.55	1.04	2.41	1.5	1.01	1	1	1	1	2.06	1	1.13	1	1	1.12
HOXA1	1.41	1.3	1	1	1	1	1	1	1	4.11	1.65	2.87	1	1	1.43	1.03	1	1.38	1.29	1.96	1.37	1.5	1.64	2.4	1.6	2.42	1.01	1.21	1.41	1.35	1	1.25	1	1	1.01	1.04	2.41	1.5	1.01	1	1	1	1	2.06	1	1.13	1	1	1.12
SLC17A7	1.41	1.3	8.35	1	1	5.46	12.52	7.78	1	4.98	1.65	1.04	3.67	1	1.43	3.89	1	1.38	1.29	1.96	1.37	1.5	2.89	2.4	1.6	2.42	1.01	1.21	1.41	1.35	1	12.23	2.04	2.18	1.01	1.04	2.41	1.5	1.01	1.72	2.93	2.76	9.94	2.06	4.7	1.13	1	1.46	1.12
PAX3	1.41	24.37	3.58	9.71	10.32	2.61	3.89	19.75	6.33	1	1.65	1.83	1.36	1	1.43	1.03	2.3	1.38	1.29	1.96	1.37	1.5	12.75	2.4	1.6	130.06	1.01	4.54	244.22	18.57	4.85	34.8	35.34	5.34	1.01	296.95	170.78	8.64	14.94	17.35	1.37	6.43	4.26	2.06	13.04	194.68	1.67	4.78	12.09
MESP1	1.41	1.3	10.26	1	1.42	12.09	1.01	3	6.33	11.9	16.06	28.94	10.63	35.95	29.61	9.06	30.74	42.31	1.29	1.96	1.37	1.5	1.64	9.03	1.6	2.42	1.01	11.8	2.47	13.17	9.91	1.25	4.26	6.92	4.83	8.03	2.41	1.5	1.01	7.97	1	4.23	3	2.06	15.13	12.12	1.06	1	3.1
SHH	1.41	1.3	2.63	1	1	1	1	1	1	11.03	291.03	300.04	17.58	382.15	406.29	4.92	181.27	177.12	1.29	1.96	1.37	1.5	1.64	2.4	1.6	2.42	1.01	6.96	1.41	1.35	13.28	1.25	1.3	3.76	6.86	1.04	2.41	1.5	1.01	5.47	3.71	3.49	4.89	2.06	5.39	1.13	7.72	1	1.12
SMO	230.23	119.24	374.56	245.09	131.69	342.05	239.88	196.09	341.87	327.61	216.94	252.08	304.99	200.25	222.23	294.62	264.06	230.77	75.72	185.47	161.28	137.78	134.42	155.68	123.15	178.45	126.54	256.1	268.12	181.95	397.7	359.53	138.96	311.01	368.12	305.23	305.95	251.73	215.4	251.13	165.32	251.64	216.95	201.01	262.71	276.95	209.15	263.09	257.04
LHX8	1.41	1.3	2.63	1.45	6.28	1	5.04	3.79	1	19.68	4532.44	4968.23	118.02	5907.71	6239.12	29.75	5267.45	4437.4	13.86	5.39	2.4	5.64	1.64	2.4	2.82	2.42	5.79	2.12	1.41	3.72	41.1	3.46	11.66	29.03	23.09	1.04	2.41	17.64	6.84	7.97	15.42	38	9.94	9.78	57.55	6.49	22.23	23.05	1.97
RPS9	7761.69	8582.89	6515.25	8129.02	8362.89	6396.07	7838.66	7853.61	7490.25	7471.36	6993.98	7525.99	6781.62	7169.3	7055.26	6976.43	7340.56	7273.92	8224.5	8897.5	9023.87	6662.27	9866.35	8267.1	7782.43	8789.13	6817.9	6656.37	6827.79	7740.45	6818.95	6568.25	7733.95	7266.51	7179.29	7279.65	6629.74	7304.41	8085	7426.45	6339.01	7488.4	7535.23	5606.92	7135.16	6959.69	6131.85	8025.74	7524.9
PGK1	7687.18	4839.03	6257.75	7181.73	4175.68	6705.17	4841.05	4233.51	7973.87	5788.14	4746.49	4470.86	6051.52	4674.49	4529.79	6462.21	4902	4923	12229.9	13967	6481.92	9521.34	23177.7	18414.8	9428.52	7618.13	8337.29	13806.5	5485.49	15313.8	6438.75	6719.95	13880.5	6324.2	5237.01	7129.5	8097.25	9988.93	5227.93	9589.23	7964.4	13417.6	10228.8	6092.19	9217.34	6526.95	6820.84	5855.42	6909.13
MYH11	2.47	1.3	4.54	5.58	8.7	5.46	4.46	9.38	3.52	1	1.65	6	3.67	11.5	5.36	1.03	12.34	5.17	7.42	7.35	1.37	1.5	16.04	2.4	1.6	2.42	4.79	13.01	8.09	17.22	6.54	1.25	10.18	7.71	3.81	2.85	2.41	8.64	1.78	10.47	10.74	24.05	22.57	3.61	26.95	16.63	10.14	10.59	16.58
HTR2C	1.41	1.3	20.75	6.41	4.66	26.32	12.52	4.59	53.19	37.85	1.65	1.04	49.26	8.56	21.05	39.06	3.98	9.29	1.29	9.31	20.21	17.65	29.19	9.03	2.82	4.25	7.8	22.68	2.47	1.35	73.98	7.22	1	49.57	82.96	1.04	2.41	1.5	64.55	1	27.91	51.21	27.61	2.06	8.18	18.88	6.51	24.71	14.33
GAS1	289.27	336.25	740.77	401.18	399.51	754.51	321.61	523.23	632.41	453.03	108.27	90.46	162.83	74.09	23.91	380.5	111.02	76.7	25.46	369.46	613.24	11.65	466.55	783.15	17.26	892.17	23.9	558.46	1260.43	141.44	285.58	1001.46	194.47	414.48	346.81	862.36	976.94	364.27	938.27	298.01	16.98	250.17	475.7	9.78	335.04	921.56	42.2	521.4	795.28
MYC	64.33	162.12	82.74	107.99	185.09	105.01	86.2	149.01	135.67	79.37	45.7	32.07	67.03	42.79	45.31	61.83	88.44	60.19	515.19	68.03	121.56	317.97	170.59	230.21	612.48	142.15	401.24	91.62	58.69	1.35	52.06	76.17	1	62.21	99.2	37.03	33.2	76.16	217.42	6.1	369.86	109.21	228.31	451.87	62.42	92.13	248.47	82.86	108.72
LMX1B	1.41	1.3	1	1	1	1	1.59	1	1	4.11	1.65	1.04	1	1	1.43	1.03	1	1.38	1.29	1.96	1.37	1.5	1.64	2.4	6.03	2.42	1.01	2.12	1.41	1.35	1.48	1.25	5.74	5.34	1.01	25.64	2.41	1.5	1.01	13.6	1	7.9	1.74	3.61	19.3	5.36	2.27	1	1.12
SOX10	1.41	4.88	1	3.1	5.47	1	9.64	1	1	3.25	1.65	1.04	1	1	1.43	1.03	1	1.38	1.29	5.39	3.77	1.5	19.33	2.4	1.6	2.42	1.01	1.21	3.87	1.35	1	1.25	2.04	1	1.01	1.04	2.41	4.14	2.79	1	1	13.77	7.42	2.06	6.78	7.61	3.48	5.61	1.12
LMX1A	1.41	1.3	1	2.28	1.42	1	5.04	1	1	1	1.65	1.04	1	1	1.43	1.03	1	3.79	1.29	1.96	1.37	1.5	1.64	2.4	1.6	2.42	1.01	1.21	1.41	1.35	1	1.25	1.3	1	1.01	8.03	2.41	1.5	1.01	1	1	3.49	1	2.06	11.65	8.74	1	1	6.47
TNC	55.89	25.67	1.67	40.27	44.3	1	46.48	14.97	1	12.76	1.65	1.04	12.95	2.7	1.43	2.85	9.83	1.38	1.29	50.41	22.95	1.5	50.57	28.26	1.6	11.51	7.8	20.26	8.09	19.92	30.14	17.25	1	5.34	14.97	1.04	2.41	41.65	18.99	4.85	16.98	27.72	29.51	3.61	43.64	48.18	8.32	22.22	57.03
EMX1	16.53	52.96	14.07	29.53	61.3	17.78	20	74.01	24.14	8.44	4.54	1.04	5.22	1	1.43	1.03	1	1.38	79.59	7.35	21.58	98.74	2.89	2.4	9.23	62.31	34.97	19.06	19.33	6.42	14.13	1.25	54.59	30.61	23.09	91.91	91.13	5.64	28.1	20.48	108.33	1.29	4.26	13.89	16.52	47.06	18.6	22.22	52.54
CALB1	1.41	1.3	1	1.45	1	1	1.01	1	1	11.03	17.71	17.47	9.86	18.34	43.88	8.02	49.14	56.06	62.83	1.96	1.37	121.26	1.64	2.4	116.73	2.42	128.55	1.21	12.31	3.72	9.07	5.96	1.3	5.34	1.01	28.74	2.41	1.5	1.01	9.22	442.46	5.69	3	231.86	15.83	1.13	106.92	3.12	5.34
NOG	3.87	8.78	97.04	15.49	7.89	111.65	13.67	15.76	114.12	414.11	50.64	61.26	514.36	59.42	98.1	500.52	69.21	67.07	10	13.22	3.77	14.65	9.46	2.4	1.6	11.51	7.8	85.57	55.88	176.55	612.67	36.05	136	413.69	378.26	196.5	168.37	7.14	8.86	133.61	17.77	12.3	12.47	3.61	38.08	30.15	10.74	16.41	25.57
IRX3	158.52	111.44	61.76	152.59	121.98	46.23	194.98	131.46	35.39	32.66	2.89	24.77	22.99	15.41	13.92	29.75	20.7	7.92	3.55	173.72	153.06	23.66	265.96	174.91	4.42	134.9	25.92	96.46	113.51	17.22	65.55	78.68	10.92	33.77	35.27	74.31	30.79	355.27	214.39	42.35	34.94	274.4	249.76	5.67	162.57	171.02	29.49	212.43	181.76
PPIA	18514.1	13795.2	22313.8	16243.4	13415	22207.6	15658.5	16127.9	18171.1	23843.4	23075.5	22670.2	25523.2	22428.7	22924.3	23754.4	23325	24299.9	28840.7	16080.9	12612.2	34072.7	16058.4	14303.8	30736.2	14126.3	29330	18975.5	22623.3	20992.8	27149.1	19799.4	18361.2	26278.4	26681.2	24911.9	22217.2	16608	13075.2	24445.6	32243.1	16966.6	13097.2	31633	17297.8	14140.5	31102	17474.5	14441
ARX	9.5	1.3	124.7	16.32	18.41	148.63	41.3	8.58	191.91	180.57	3127.97	3007.95	196.82	4438.79	5535.7	171.5	3519.65	2961.37	4.84	5.39	1.37	1.5	19.33	33.07	4.42	2.42	9.82	75.9	61.5	283.22	188.63	87.46	400.22	159.36	130.66	890.32	1109.7	248.73	964.6	746.2	18.55	23.31	20.67	24.17	47.12	44.8	31.91	52.95	34.56
ASCL1	1.41	1.3	3.58	4.75	1	1	2.74	1.4	2.58	63.8	1288.82	1372.99	204.55	1464.77	2011.46	76.31	1203.19	1179.94	1.29	1.96	1.37	1.5	1.64	2.4	1.6	2.42	1.01	2.12	3.87	1.35	89.15	1.25	5.74	92.22	88.04	1.82	2.41	1.5	1.01	6.1	2.93	2.02	1.74	2.06	1.92	1.13	6.51	1	1.12
CLTC	664.65	572.76	766.52	606	615.54	733.65	615.15	658.08	735.51	648.51	1173.56	1196.77	669.65	1260.37	1225.29	681.59	1274.27	1232.22	984.29	547.57	625.57	1103.32	657.27	790.36	1101.81	659.91	1093.51	747.13	798.01	560.01	631.21	993.94	540.84	625.38	708.07	593.12	569.04	638.88	767.17	593.05	1126.34	673.79	686.49	912.48	675.11	724.35	1129.22	699.15	622.23
GLI2	275.22	75.05	393.63	240.13	130.07	384.72	289.95	164.17	413.1	513.58	402.99	406.4	457.19	230.56	82.41	575.02	461.42	497.64	209.75	328.35	170.86	320.98	331.72	170.1	368.61	238.93	221.12	263.36	282.17	240.01	530.05	323.17	262.56	555.08	666.46	410.86	325.26	248.73	283.23	509.91	162.97	233.29	118.49	268.87	285.66	264.56	259.36	263.09	216.59
POU4F2	1.41	1.3	2.63	1	1	6.41	1	1	4.46	1	1.65	1.04	1	1	1.43	1.82	1	1.38	1.29	1.96	1.37	1.5	1.64	2.4	1.6	2.42	1.01	1.21	1.41	1.35	1	8.47	1	2.97	1.78	1.82	2.41	1.5	1.01	4.85	1	1	1	2.06	1	1.13	1	1	1.12
GBX2	17.93	11.38	3.58	31.18	11.13	1	21.73	13.37	4.46	1	182.36	102.97	2.9	523.96	616.04	2.85	390.33	349.07	95.05	38.67	43.49	71.71	1.64	88.36	214.59	42.96	42.02	40.83	57.28	1.35	22.56	5.96	5.74	1	1.01	74.31	57.34	1.5	12.91	37.35	60.7	3.49	78.1	170.17	21.39	150.73	172.86	5.61	5.34
SP8	502.97	1138.05	1157.52	914.06	1255.56	1034.21	678.47	1270.87	1175.08	683.11	100.04	133.21	526.72	73.11	66.71	571.91	137.78	119.34	22.88	434.05	1222.71	31.17	218.28	874.5	52.55	1010.72	35.98	961.2	1004.62	693.68	905.19	1536.83	954.56	603.26	746.63	1166.81	1358.3	506.83	1276.42	733.07	55.24	75.44	757.8	96.14	497.08	1614.63	65.18	387.68	1341.38
NPY	1.41	1.3	1	1	1	1	2.74	1	3.52	1	47.35	28.94	1	63.33	49.59	1.03	191.3	115.22	20.31	1.96	1.37	5.64	1.64	2.4	10.84	26.02	15.85	10.59	213.3	1.35	1	1.25	2.04	1	1.01	1.04	2.41	1.5	1.01	6.72	7.62	1	3.63	9.78	4.7	8.74	13.77	1.46	1.12
OLIG1	1.41	1.3	1	1	1	2.61	1.01	1	2.58	55.15	347.01	222.88	290.31	461.37	713.06	83.55	231.44	287.17	2.26	1.96	1.37	10.14	1.64	2.4	1.6	2.42	1.01	1.21	6.68	3.72	41.94	1.25	1	7.71	18.02	1.04	2.41	1.5	1.01	2.97	24.79	2.02	1	2.06	1	1.98	1.67	3.12	4.22
ALDOC	231.63	117.94	188.59	242.61	100.13	196.99	187.5	81.19	243.46	153.75	50.64	66.48	387.65	62.35	63.86	200.47	68.37	84.95	644.06	334.22	125.67	435.1	501.07	444.17	577.18	137.32	446.52	337.13	141.62	693.68	132.99	201.55	584.5	129.34	102.24	430.54	388.01	295.25	159.72	453.66	433.09	393.34	220.1	367.57	312.09	176.65	380.34	220.73	199.74
PLK1	1526.48	1219.92	1638.17	1317.09	1301.68	1857.22	1500.97	1225.39	1636.2	1259.18	781.69	757.79	1362.66	766.49	777.27	1283.76	627.83	767.26	1102.86	1633.89	1135.05	1187.41	1906.85	1785.66	1207.7	872.82	1153.89	1798.12	1146.58	807.1	1188.45	1523.04	935.32	1094.55	1125.14	1191.66	1027.63	1651.76	1252.13	1193.13	1195.83	1383.74	1479.79	1093.43	1334.4	1301.34	1150.4	1472.43	1480.71
SULF1	5.28	259.58	780.82	105.51	211.79	717.53	25.76	133.06	675.53	147.7	2.89	9.13	85.57	7.58	29.61	144.6	26.56	83.58	8.71	3.44	114.71	8.64	27.55	71.54	1.6	137.32	11.83	681.82	644.8	419.59	175.98	1027.79	327.69	118.29	162.12	598.29	489.38	56.66	487.74	316.14	100.52	43.14	47.81	3.61	17.22	191.3	15.58	30.53	240.19
B3GAT1	1.41	1.3	6.44	1	1.42	7.35	5.04	1	1	11.03	11.12	14.34	7.54	42.79	31.04	8.02	23.21	24.43	3.55	1.96	1.37	7.14	1.64	9.03	10.84	2.42	1.01	11.8	12.31	1.35	4.85	14.74	5	8.5	8.89	9.07	2.41	1.5	7.85	7.35	1	3.49	4.89	2.06	1.92	1.13	11.35	1	1.12
MAPT	2.47	4.88	26.47	3.93	2.23	19.68	11.95	10.18	29.76	49.09	1086.3	1182.17	71.66	1308.29	1617.66	47.34	1796.1	1435.81	1.29	1.96	5.14	1.5	11.11	2.4	1.6	2.42	1.01	17.85	20.74	52.33	35.2	18.5	42.75	66.95	56.58	37.03	23.55	4.14	9.88	42.98	11.52	18.91	13.73	2.06	10.26	16.63	4.69	16.41	12.09
EMX2	27.77	13.98	377.42	51.83	24.89	338.26	41.3	59.65	466.52	795.56	169.19	139.47	497.36	81.91	61	745.73	163.7	155.11	1.29	30.84	9.25	1.5	2.89	2.4	1.6	11.51	1.01	38.41	334.18	1152.75	779.58	264.24	1581.43	878.92	825.78	3477.12	4047.12	83.67	139.47	1635.69	1	2.76	2.37	2.06	33.91	70.72	1	28.04	34.56
SNAI2	5.28	37.37	51.27	26.23	46.73	72.78	28.64	57.25	67.25	12.76	12.77	12.26	6.76	14.43	18.2	6.99	37.43	16.17	2.26	9.31	33.91	1.5	19.33	35.47	1.6	42.96	1.01	78.32	124.75	5.07	14.13	82.44	4.26	7.71	10.91	30.81	45.27	1.5	43.29	7.97	13.08	9.36	39.61	5.67	5.39	40.29	21.63	8.1	26.69
BCL11B	2.47	1.3	1	10.53	1	2.61	10.8	1	1	4.11	1076.42	905.86	4.45	972.85	1176.78	1.03	1541.88	1031.38	22.88	1.96	1.37	28.16	17.68	2.4	65.39	2.42	29.94	15.43	1.41	1.35	1	1.25	1	1	1.01	12.17	2.41	19.14	1.01	2.97	31.82	16.71	7.42	48.85	14.43	1.13	27.68	8.93	7.59
EOMES	1.41	1.3	4.54	1	1	1	1	1	1.65	21.41	1.65	1.04	2.9	1	1.43	13.2	4.81	1.38	1.29	1.96	1.37	1.5	1.64	2.4	1.6	2.42	1.01	3.33	1.41	2.37	12.44	13.49	1	14.02	13.96	5.96	2.41	1.5	1.01	11.1	1	1	1	2.06	1	1.13	1	1	1.12
FOXP2	1.41	1.3	22.66	9.71	5.47	6.41	1	7.78	3.52	33.52	67.1	59.18	30.72	116.14	126.64	21.48	177.92	115.22	1.29	1.96	1.37	1.5	1.64	2.4	1.6	2.42	1.01	10.59	2.47	11.82	17.5	7.22	10.18	17.97	20.05	27.71	11.48	1.5	1.01	24.23	1	1	1	2.06	6.78	1.13	1	1	3.1
NANOG	5.28	1.3	9.3	5.58	10.32	2.61	5.04	1	9.14	6.71	7.83	3.92	5.22	1	1.43	1.03	1.47	3.79	464.92	1.96	1.37	1070.28	1.64	2.4	1037.64	2.42	880.2	1.21	1.41	1.35	6.54	7.22	2.78	5.34	3.81	1.04	2.41	1.5	1.01	2.97	2187.3	7.9	9.94	2092.77	12.35	3.11	1251.42	4.78	1.12
TPH2	1.41	1.3	5.49	1	4.66	3.56	4.46	2.2	3.52	1	4.54	2.87	3.67	1	1.43	4.92	1	1.38	1.29	1.96	1.37	1.5	1.64	2.4	1.6	2.42	1.01	4.54	1.41	1.35	1	3.46	1.3	1	1.01	1.04	2.41	1.5	10.89	1	4.49	4.96	2.37	2.06	6.78	3.11	1	12.26	5.34
GFAP	1.41	1.3	1	1	1	1	4.46	1	1	1	1.65	9.13	1	3.67	1.43	1.03	2.3	1.38	1.29	1.96	1.37	1.5	1.64	2.4	1.6	2.42	1.01	1.21	1.41	1.35	1	1.25	1	1	1.01	1.04	2.41	1.5	1.01	1	2.93	7.9	3.63	2.06	4	1.13	1.06	1	1.12
CUX2	33.4	8.78	26.47	27.05	7.89	35.8	44.18	10.98	33.51	75.04	348.66	336.54	79.39	413.44	534.71	78.38	403.71	402.72	25.46	17.14	25.69	28.16	11.11	9.03	28.49	16.35	45.03	32.36	13.71	29.37	121.19	34.8	28.68	74.05	81.95	74.31	71.82	34.15	40.25	46.1	34.16	38	21.93	52.96	49.21	32.41	44.01	57.11	19.95
SATB2	17.93	1.3	36.96	13.84	12.75	41.49	21.73	10.18	44.76	65.53	22.65	39.37	62.39	35.95	42.46	63.9	46.63	43.68	4.84	11.27	6.51	10.14	9.46	9.03	31.7	2.42	6.8	17.85	24.96	48.28	90	17.25	44.97	58.26	65.71	74.31	57.34	10.14	24.05	52.98	19.33	12.3	13.1	57.07	29.73	25.64	18	23.05	1.97
SOX2	3141.87	3373.19	3218.41	3077.06	3507.35	3544	3071.72	3106.06	3088	3109.34	3402.94	3627.31	3107.95	3435.39	2650.68	3160.62	2311.24	2885.71	989.45	3902.42	3256.54	1203.92	4473.42	4192.16	1406.64	3478.52	1059.3	3794.87	2552.12	1590.22	3260.58	3367.35	1633.24	3038.39	2583.37	2094.66	2089.64	3206.35	4709.57	1993.86	1158.35	3007.73	3046.82	930.98	2537.53	3234.04	1028.81	3121.14	3387.57
NEUROD2	1.41	1.3	7.4	6.41	11.94	6.41	8.49	4.59	1	6.71	1.65	2.87	1	3.67	1.43	1.03	5.65	2.42	2.26	1.96	1.37	1.5	1.64	2.4	1.6	2.42	1.01	1.21	1.41	1.35	1	1.25	1	3.76	1.01	1.04	2.41	1.5	2.79	1	2.15	3.49	6.79	2.06	8.87	3.11	2.27	6.44	8.71
TH	10.9	8.78	2.63	13.01	9.51	4.51	8.49	6.99	3.52	4.11	17.71	33.11	16.04	5.63	6.79	8.02	22.38	17.55	1.29	1.96	1.37	1.5	2.89	2.4	1.6	2.42	1.77	5.75	5.28	14.52	15.81	1.25	5	9.29	1.01	9.07	2.41	1.5	3.8	2.97	7.62	4.96	16.25	2.06	6.78	9.87	11.95	9.76	4.22
HOXB1	1.41	1.3	5.49	1	8.7	1	7.92	10.18	2.58	8.44	6.18	1.04	4.45	5.63	1.43	8.02	5.65	1.38	1.29	1.96	1.37	1.5	1.64	6.63	1.6	2.42	1.01	11.8	15.12	1.35	1	9.72	6.48	1	1.01	1.04	2.41	1.5	5.83	1.72	4.49	6.43	4.26	2.06	7.48	5.36	1.06	13.09	1.97
HOPX	1.41	1.3	1	1.45	1.42	1.66	6.19	1	5.39	4.98	1.65	7.04	1	5.63	2.51	1.82	43.28	13.42	1.29	1.96	1.37	1.5	1.64	2.4	1.6	2.42	1.01	2.12	1.41	1.35	1	1.25	1	2.18	7.87	1.04	2.41	2.63	1.01	2.35	1	2.02	1	2.06	1	1.13	1	1	1.12
NKX6-2	1.41	8.78	5.49	6.41	9.51	10.2	17.7	2.2	10.08	25.74	108.27	74.82	54.67	76.04	41.03	16.3	138.62	104.21	1.29	1.96	1.37	1.5	1.64	2.4	1.6	2.42	1.77	1.21	1.41	1.35	1.48	9.72	4.26	12.44	19.03	1.82	2.41	7.14	4.81	6.1	9.18	6.43	16.89	2.06	17.22	7.61	2.88	12.26	5.34
LIN28A	32321.5	27325.6	20984.3	25990.5	23829.2	21463.3	32361.7	23717.6	24197.6	10702	111.56	199.94	5432.68	121.03	58.15	10264.6	60.01	149.61	17694.2	26881.4	23253.9	20727.8	29613	24855.4	20033.4	21157.2	16566.2	22840.9	19957	13441.1	11795.3	20875.1	11262	10130.5	12909.7	7671.09	6110.81	29383.8	27982.2	10954.4	12292.5	23990.4	16724.7	13920.4	19439.1	14981.2	11625.7	20802.6	13836.5
IRX5	23.56	23.07	16.93	32.01	20.03	21.58	46.48	17.36	21.33	17.09	1.65	1.04	2.9	1	1.43	5.96	3.98	7.92	2.26	24.97	18.84	2.64	17.68	11.43	1.6	4.25	5.79	17.85	8.09	3.72	12.44	15.99	11.66	17.18	15.99	33.92	6.65	71.66	16.96	12.97	9.18	32.12	23.83	2.06	58.25	34.66	11.95	28.04	24.45
BMP7	241.47	355.75	685.46	261.61	403.55	711.84	318.73	379.61	705.52	641.59	184.01	222.88	767	211.98	319.26	627.78	325.1	415.1	66.7	224.61	251.67	52.19	300.48	331.18	78.22	309.09	72.2	693.91	779.73	479	353.02	726.89	594.87	334.71	358.98	885.14	885.22	214.22	202.24	496.16	132.53	237.69	357.05	36.51	250.89	350.2	62.76	182.53	199.74
RPS15A	5962.12	7924.05	5065.67	6334.37	7562.67	5339.81	6729.52	7409.18	5551.09	4992.37	5922.1	5418.68	4994.62	4858.35	4862.24	5041.63	5387.04	5104.58	2872.31	5133.58	7303.67	3454.84	4600.03	5067.25	2619.55	6701.18	3349.46	5777.12	4938.74	7196.32	4949.14	5373.39	6100.53	4542.28	4174.54	4675.25	5874.27	6172.98	6784.03	5128.02	3455.92	5183.09	6294.48	3764.51	4946.57	6387.21	3469.63	5718.38	8096.84
KLF4	9.5	15.28	21.7	13.01	28.93	22.52	18.85	30.92	28.83	5.84	16.06	20.6	9.86	13.45	22.48	8.02	34.08	5.17	11.28	1.96	27.06	22.16	22.62	13.84	7.63	21.18	26.92	16.64	41.82	5.07	5.7	18.5	6.48	4.55	11.93	5.96	9.07	25.14	25.06	6.1	17.77	38	26.98	24.17	32.52	7.61	15.58	25.55	23.32
ISL1	1.41	1.3	1	1	1	1	1	1	1	1	345.37	297.96	15.26	103.43	76.7	2.85	330.12	201.88	1.29	1.96	1.37	1.5	1.64	2.4	1.6	2.42	1.01	1.21	1.41	1.35	9.07	1.25	1	10.08	3.81	1.04	2.41	1.5	1.01	4.85	1	1	3.63	2.06	1.22	4.23	1	2.29	1.12
NES	867.1	979.51	2534.62	881.02	999.07	2667.9	843.08	940.54	2168.56	3788.34	5380.4	5491.67	4313.96	5317.02	4144.55	4029.73	4286.51	4156.78	934.03	933.16	1118.62	1462.2	1022.28	965.86	851.53	1047.01	1329.98	2366.54	1890.11	1321.53	3676.19	2766.79	1464.49	4072.32	3717.89	1962.11	2121.02	1068.04	2324.29	2257.02	1125.56	1101.82	1419.2	1412.15	938.69	1135.68	1691.79	1095.34	1390.82
S100B	1.41	1.3	1	1	1	11.15	3.89	1	2.58	11.9	1.65	4.96	13.72	6.61	12.49	5.96	5.65	9.29	1.29	1.96	1.37	1.5	1.64	2.4	1.6	2.42	1.01	1.21	1.41	1.35	8.22	3.46	1	7.71	12.94	7	2.41	1.5	1.01	1.72	1	1	3	2.06	1.92	1.13	1	1.46	1.12
TUBB3	24.96	10.08	156.17	30.36	24.89	188.45	32.67	31.72	169.41	394.21	1443.59	1509.58	446.37	1587.02	1761.77	387.74	1607.1	1444.06	84.74	42.58	29.8	112.25	25.91	45.09	161.65	11.51	107.42	119.44	128.97	192.75	385.05	285.56	180.41	376.57	381.31	242.07	240.78	22.14	28.1	296.76	123.16	49.01	31.4	79.69	59.64	17.76	109.34	42.99	46.92
FOXG1	47.46	251.79	6293.04	107.16	342.06	6109.72	24.03	586.27	7895.14	16757.6	23101.8	23263.5	20709.1	22733.8	28942.6	17207.1	27801.5	24729.1	1.29	21.05	96.91	1.5	1.64	30.67	1.6	130.06	1.01	3762.22	1549.97	2103.31	20947.9	3224.42	1503.72	17271.6	18805.6	2217.89	3134.76	5.64	6.84	1343.15	5.27	7.9	11.21	2.06	17.91	78.61	13.16	21.39	175.02
SOX4	491.73	1099.06	533.82	746.4	1138.24	547.81	756.74	916.6	549.94	590.56	2550.04	2572.1	512.81	3184.05	3222.83	542.94	2895.79	2522.54	409.51	490.81	965.22	409.57	657.27	903.35	387.87	715.55	451.55	583.86	457.86	296.72	547.75	788.32	374.31	507.69	514.24	328.02	470.07	583.36	1032.43	352.39	852.32	635.62	1169.91	513.56	498.47	1108.63	535.8	849.49	1111.03
DCX	17.93	7.48	161.89	26.23	15.98	138.2	32.67	22.15	168.48	811.99	8564.75	8571.82	751.54	9221.1	9078.49	839.89	9574.24	7868.19	24.17	13.22	16.1	34.17	60.43	52.3	1.6	4.25	17.87	211.35	54.47	250.81	1421.12	195.28	146.36	803.88	879.56	235.85	216.64	44.65	18.99	325.52	72.41	125.36	52.86	2.06	35.3	36.91	14.37	35.51	28.94
T	1.41	1.3	1	1	1	1	1	1	1	1	1.65	1.83	1	2.7	3.93	1.03	12.34	1.38	1.29	1.96	1.37	1.5	1.64	2.4	1.6	2.42	1.01	1.21	1.41	1.35	1	1.25	1	2.18	1.01	1.04	2.41	1.5	1.01	1	1	1	1	2.06	5.39	1.13	1	1.46	1.12
PAX6	2460	3384.89	8866.04	3105.97	3442.62	8717.17	2657.88	3392.51	7799.54	3915.49	877.19	960.08	1739.69	440.83	153.75	3133.72	907.15	874.56	1.29	2610.59	3848.2	1.5	1321.52	2944.43	1.6	3393.84	1.01	4044.01	5359	2191.07	1985.94	7641.48	3254.08	2467.33	2447.39	6541.31	5589.45	2370.54	6054.07	5348.05	5.27	747.94	1414.15	2.06	2150.17	3959.78	18	2359.49	4555.05
PAX7	1.41	1.3	3.58	1	1	2.61	6.77	3.79	2.58	1	4.54	6	1.36	1	1.43	1.03	4.81	1.38	1.29	1.96	1.37	1.5	1.64	2.4	1.6	2.42	1.01	1.21	2.47	1.35	1	1.25	1.3	1.39	1.01	7	2.41	1.5	1.01	2.35	1	2.02	1	2.06	2.61	1.98	1.06	5.61	1.12
EN2	1.41	1.3	2.63	1	1.42	1	1	1	4.46	1	1.65	1.04	1	4.65	1.43	1.03	3.14	1.38	1.29	1.96	1.37	1.5	1.64	2.4	1.6	2.42	1.01	1.21	1.41	1.35	7.38	1.25	5.74	1	2.8	16.32	9.07	1.5	1.01	22.35	1	1.29	1	2.06	1	1.13	1	1	1.12
NKX6-1	1.41	1.3	1	1.45	1	1	1.59	1	1	4.98	16.06	8.09	2.9	1.72	3.93	1.03	5.65	12.04	1.29	1.96	1.37	1.5	1.64	2.4	1.6	2.42	1.01	1.21	1.41	6.42	5.7	1.25	17.58	3.76	1.01	1.04	2.41	19.14	7.85	1.72	1	1	1	2.06	1	1.13	1	3.12	1.12
TBP	293.49	172.52	411.75	354.1	282.19	427.39	344.63	347.69	491.83	351.83	482.03	461.66	389.2	500.48	757.29	354.63	586.02	527.9	261.3	179.6	276.32	346.51	177.17	319.16	243.47	248.61	312.69	387.93	397.43	258.91	381.68	436.01	250.72	323.65	360	357.01	293.88	272.74	394.6	274.26	281.64	266.33	389.87	307.94	233.5	313.01	287.79	302.13	287.38
PPP1R1B	3.87	1.3	1	6.41	1	1	7.92	1	1	1	1.65	1.04	1	1	1.43	1.03	1	1.38	70.57	1.96	1.37	44.68	1.64	2.4	71.81	2.42	51.07	1.21	1.41	1.35	2.32	1.25	2.04	1	1.01	1.04	2.41	1.5	1.01	1	49.77	42.4	11.84	67.35	74.24	1.13	78.49	15.58	1.12
EGFR	27.77	11.38	97.04	27.88	15.18	101.22	56.27	19.75	100.99	59.47	152.72	109.23	73.98	87.78	66.71	54.58	158.69	79.45	17.73	23.01	7.88	34.17	24.26	2.4	26.88	11.51	21.89	54.13	65.72	1.35	43.63	44.83	13.14	32.98	42.37	59.81	30.79	31.15	37.21	18.6	42.75	39.47	4.26	13.89	40.17	30.15	54.29	49.63	26.69
LHX2	168.37	474	696.9	407.79	439.16	733.65	239.88	540.79	625.85	1117.32	1017.14	1079.99	954.74	945.46	895.69	1108.9	1143.81	932.33	1.29	79.77	279.06	1.5	1.64	81.15	1.6	255.87	1.01	303.27	476.14	168.45	1157.25	889.88	218.15	1044	1250.97	488.53	817.64	16.14	162.75	233	5.27	20.38	154.47	2.06	102.06	493.32	19.21	110.27	469.42
NFIX	1.41	1.3	1	3.1	1	1	1	1	3.52	2.38	1.65	3.92	2.13	1	1.43	1.03	9.83	18.92	1.29	1.96	1.37	1.5	1.64	2.4	1.6	2.42	1.01	1.21	1.41	1.35	1	1.25	1	1	1.01	1.04	2.41	1.5	1.01	1	1	1	4.26	2.06	13.74	1.98	1	4.78	1.12
HOXA2	1.41	1.3	1	1	1	1	1	1	1	2.38	1.65	1.04	1	1	1.43	1.82	3.98	1.38	1.29	1.96	1.37	1.5	1.64	2.4	1.6	2.42	1.01	1.21	1.41	1.35	1.48	1.25	1	1	1.01	1.04	2.41	1.5	1.01	1	1	1	1.11	2.06	3.31	1.13	1	1	1.12
SOX17	1.41	1.3	1	1	1	1	1	1	1	1	2.89	1.04	1	1	1.43	1.03	1	1.38	1.29	1.96	1.37	1.5	1.64	2.4	1.6	2.42	1.01	1.21	1.41	1.35	1	1.25	1	1	1.01	1.04	2.41	1.5	1.01	1	1	1	1	2.06	1.22	1.13	1	1	1.12
RORB	65.73	41.27	29.33	64.22	44.3	33.9	63.17	68.43	33.51	84.56	289.38	208.29	78.62	280.44	420.56	74.24	216.39	210.13	24.17	34.75	14.73	31.17	34.13	2.4	52.55	91.35	28.93	51.71	50.26	38.83	104.33	68.65	58.29	80.37	63.68	67.06	38.03	38.65	31.14	65.48	21.67	21.11	21.93	38.57	54.08	131.58	24.65	47.97	23.32
OTX1	43.24	2.28	25.52	44.4	12.75	28.21	54.54	4.59	26.95	24.01	2.89	2.87	18.35	12.47	3.93	21.48	8.16	7.92	1.29	66.07	28.43	1.5	32.48	2.4	1.6	33.28	1.01	9.38	57.28	136.04	10.75	54.86	206.31	25.08	21.06	286.59	190.09	77.66	158.7	268.01	1	11.57	3	2.06	38.78	53.82	5.9	95.31	64.9
POU3F2	1.41	4.88	83.69	11.36	11.13	75.62	5.04	26.93	100.99	135.59	277.86	261.46	154.33	253.06	299.28	95.97	259.88	217.01	1.29	1.96	3.77	1.5	1.64	4.22	1.6	2.42	1.01	48.08	46.04	100.94	90.84	72.41	83.45	90.64	107.32	146.8	79.06	4.14	33.16	214.88	1	2.02	1.74	2.06	1	1.13	1	1	22.2
SIX3	64.33	38.67	15.98	60.91	39.45	31.06	70.66	46.08	32.57	57.74	47.35	37.28	56.21	23.23	18.2	46.31	30.74	35.43	1.29	66.07	20.21	1.5	19.33	2.4	1.6	4.25	1.01	73.48	20.74	5.07	72.29	24.77	10.92	46.41	52.52	3.89	2.41	1.5	10.89	9.85	1	32.86	34.56	2.06	66.59	44.8	12.56	52.12	24.45
OLIG2	1.41	1.3	7.4	1	1	4.51	1	3.79	1	170.19	551.18	550.29	699.78	530.8	948.48	278.07	581	604.94	1.29	1.96	1.37	77.72	19.33	2.4	1.6	2.42	1.01	22.68	8.09	19.92	102.64	78.68	2.04	51.94	46.43	4.92	2.41	1.5	1.01	3.6	63.83	25.52	17.52	2.06	1	1.13	1	2.29	1.12
POS_C	2309.57	2910.57	2742.52	2469.21	2544.49	2808.22	2301.6	2611.36	3056.13	3214.87	4324.98	3133.07	2686.11	2862.3	3719.36	3318.92	3166.75	3627.16	1901.88	2191.72	3078.5	2543.36	2862.12	2482.84	2398.15	2672.86	2098.73	3649.74	3427.78	1962.88	2924.22	3304.66	2440.7	2482.33	2459.57	2866.15	2956.15	2760.68	2416.42	1483.79	1840.68	1321.33	1749.9	1981.73	1714.12	2073.29	1703.89	1877.75	2303.23
POS_A	18214.6	25271.1	24059	21736.4	24142.4	25184.8	20752.3	20470.1	22177.8	30129.1	35878.7	27476	23125.8	26215.4	27481.6	28979.4	24703.2	28928.9	13353.7	18889.6	24098.9	20738.4	21227.7	18010.9	18778.8	19579.7	17574.4	30763.8	26730.3	17154.2	26912.2	28031.7	20949.3	20422.4	18334.7	22758	26919	23687.7	21310.3	13158.5	19566.2	14281	18859.1	21067.9	19319.5	23233.8	18196.8	20315.1	24924.8
POS_F	33.4	64.66	69.39	55.13	86.38	58.55	59.72	56.46	66.32	89.75	100.04	64.39	70.89	71.15	78.13	81.49	85.1	82.2	26.75	44.54	80.47	65.7	60.43	37.88	47.74	42.96	36.98	97.67	68.53	25.32	94.21	79.94	50.15	47.99	59.62	52.56	81.48	62.66	44.3	31.73	60.7	39.47	57.28	69.41	70.77	70.72	60.95	62.09	90.74
POS_D	477.67	706.61	639.68	585.35	601.79	640.73	523.06	599.83	635.22	764.42	913.41	730.68	561.49	695.1	757.29	729.18	669.65	786.52	437.86	494.72	673.5	520.69	653.98	549.95	508.19	538.94	440.48	820.9	769.89	479	653.97	735.66	530.48	569.3	561.94	603.47	643.86	632.87	599.11	363.02	514.28	386.73	510.41	548.52	504.73	629.68	491.65	558.78	597.51
POS_B	7535.34	9749.85	9104.46	8283.47	9070.06	9809.45	7999.24	7876.75	8472.48	12071.2	14544.9	11652	9060	11042.1	10436.8	12157	9288.23	11323.7	6341.63	8521.7	10164.7	9111.4	10736.1	7877.63	9114.06	9048	7401.5	13001	11228.5	7009.99	10234.9	10446.2	8540.67	8790.14	7514.16	9470.88	10286.4	9504.25	8961.76	5208.03	7617.78	5681.6	7127.54	8166.96	7174.8	8939.72	6943.04	7724.24	9508.16
POS_E	96.66	120.54	131.37	103.03	126.03	130.61	102.31	129.86	125.36	140.78	175.77	136.34	124.2	139.61	199.41	148.74	155.34	155.11	74.43	79.77	137.99	112.25	149.22	117.21	116.73	115.54	86.29	153.3	178.16	67.18	148.16	160.18	94.55	109.6	125.58	138.51	103.2	97.17	93.91	77.36	93.49	57.09	89.46	75.58	72.85	80.86	65.79	88.67	92.99
NEG_C	16.53	15.28	25.52	10.53	14.37	16.84	9.07	15.76	16.64	21.41	24.3	9.13	16.04	16.39	13.92	6.99	29.9	14.8	4.84	5.39	1.37	2.64	1.64	2.4	7.63	2.42	3.78	2.12	5.28	14.52	13.28	7.22	20.54	20.34	18.02	9.07	6.65	17.64	8.86	17.35	14.64	24.05	21.93	30.34	29.04	16.63	21.02	20.56	18.83
NEG_D	1.41	1.3	1	3.1	1.42	6.41	3.89	1	1.65	1	4.54	2.87	3.67	1.72	8.21	1.03	11.5	2.42	7.42	1.96	1.37	1.5	1.64	2.4	1.6	2.42	1.01	3.33	2.47	1.35	5.7	1.25	1.3	1.39	1.01	2.85	2.41	1.5	1.01	1	1	2.02	7.42	2.06	1	1.13	3.48	2.29	1.97
NEG_E	1.41	7.48	1.67	3.93	5.47	8.3	7.34	9.38	7.27	15.36	2.89	2.87	2.9	4.65	1.43	3.89	7.32	3.79	1.29	1.96	3.77	1.5	1.64	2.4	1.6	2.42	1.77	10.59	2.47	1.35	4.01	13.49	5.74	4.55	1.01	1.04	2.41	4.14	2.79	1.72	1	6.43	8.05	2.06	6.09	7.61	4.69	10.59	8.71
NEG_A	1.41	1.3	8.35	6.41	2.23	1	3.31	3.79	3.52	2.38	9.48	4.96	3.67	1	5.36	2.85	3.14	1.38	1.29	1.96	1.37	1.5	1.64	2.4	1.6	2.42	1.01	2.12	1.41	1.35	1	1.25	1.3	1	2.8	1.04	2.41	1.5	1.78	3.6	1	1	4.26	2.06	4	3.11	1	1	4.22
NEG_H	1.41	1.3	1	1	1	1	1	1	1	1	1.65	1.04	1	1	1.43	1.03	1	1.38	1.29	1.96	1.37	1.5	1.64	2.4	1.6	2.42	1.01	1.21	1.41	1.35	1	1.25	1	1	1.01	1.04	2.41	1.5	1.01	1	1	1	1	2.06	1	1.13	1	1	1.12
NEG_G	1.41	1.3	1	1	1	1	1	1	1	1	1.65	1.04	1	1	1.43	1.03	1	1.38	1.29	1.96	1.37	1.5	1.64	2.4	1.6	2.42	1.01	1.21	1.41	1.35	1	1.25	1	1	1.01	1.04	2.41	1.5	1.01	1	1	1	1	2.06	1	1.13	1	1	1.12
NEG_F	8.09	12.68	12.16	16.32	15.98	25.37	17.13	19.75	24.14	23.14	19.36	18.51	14.49	13.45	12.49	14.23	20.7	21.67	15.15	1.96	7.88	4.14	6.18	4.22	1.6	2.42	19.88	15.43	22.15	6.42	22.56	12.23	16.84	10.87	19.03	13.21	9.07	14.64	18.99	11.1	10.74	15.24	22.57	22.12	21.39	23.39	12.56	17.24	13.21
NEG_B	1.41	1.3	1	2.28	1	3.56	1.59	2.2	3.52	1	4.54	1.83	1.36	1.72	1.43	1.03	1.47	1.38	1.29	1.96	1.37	2.64	1.64	2.4	1.6	2.42	1.01	1.21	1.41	1.35	1	2.2	5	2.18	1.01	1.04	2.41	1.5	1.78	1	1	2.02	1.74	2.06	1	1.13	1.67	7.27	6.47
[truncated: 37 more columns]

## Sheet: Metadata
Sample	Line	UIN	Day	Category	Condition	Codeset
AS.NDCs.504.D33.OOOO	iPSC22.1	504	D33	Untreated	Untreated	1
AS.NDCs.504.D33.P012	iPSC22.1	504	D33	Treated	2 μM IWP2 D0-D12	1
AS.NDCs.552.D33.OOOO	iPSC22.1	552	D33	Untreated	Untreated	1
AS.NDCs.552.D33.P012	iPSC22.1	552	D33	Treated	2 μM IWP2 D0-D12	1
AS.NDCs.552.D33.U717	iPSC22.1	552	D33	Treated	1 μM Purmorphamine D7-17	1
AS.NDCs.553.D33.OOOO	iPSC22.1	553	D33	Untreated	Untreated	1
AS.NDCs.553.D33.P012	iPSC22.1	553	D33	Treated	2 μM IWP2 D0-D12	1
AS.NDCs.553.D33.U717	iPSC22.1	553	D33	Treated	1 μM Purmorphamine D7-17	1
AS.S163.471.D04.OOOO	iPSC14.1	471	D04	Untreated	Untreated	2
AS.S163.471.D07.OOOO	iPSC14.1	471	D07	Untreated	Untreated	2
AS.S163.471.D13.E713	iPSC14.1	471	D13	Vehicle	Ethanol D7-13	2
AS.S163.472.D04.OOOO	iPSC14.1	472	D04	Untreated	Untreated	2
AS.S163.472.D07.OOOO	iPSC14.1	472	D07	Untreated	Untreated	2
AS.S163.472.D12.E713	iPSC14.1	472	D12	Vehicle	Ethanol D7-12	2
AS.S163.473.D04.OOOO	iPSC14.1	473	D04	Untreated	Untreated	2
AS.S163.473.D07.OOOO	iPSC14.1	473	D07	Untreated	Untreated	2
AS.S163.473.D13.E713	iPSC14.1	473	D13	Vehicle	Ethanol D7-13	2
AS.S163.471.D17.E717	iPSC14.1	471	D17	Vehicle	Ethanol D7-17	2
AS.S163.471.D35.E717	iPSC14.1	471	D35	Vehicle	Ethanol D7-17	2
AS.S163.471.D35.Y717	iPSC14.1	471	D35	Treated	1 μM Cyclopamine D7-17	2
AS.S163.472.D18.E717	iPSC14.1	472	D18	Vehicle	Ethanol D7-17	2
AS.S163.472.D35.E717	iPSC14.1	472	D35	Vehicle	Ethanol D7-17	2
AS.S163.472.D35.Y717	iPSC14.1	472	D35	Treated	1 μM Cyclopamine D7-17	2
AS.S163.473.D17.E717	iPSC14.1	473	D17	Vehicle	Ethanol D7-17	2
AS.S163.473.D36.E717	iPSC14.1	473	D36	Vehicle	Ethanol D7-17	2
AS.S163.473.D36.Y717	iPSC14.1	473	D36	Treated	1 μM Cyclopamine D7-17	2
AS.AD21.271.D00.OOOO	iPSC01.1	271	D00	Untreated	Untreated	2
AS.AD21.271.D04.OOOO	iPSC01.1	271	D04	Untreated	Untreated	2
AS.AD21.271.D07.OOOO	iPSC01.1	271	D07	Untreated	Untreated	2
AS.H9GP.171.D00.OOOO	GMESC01.1	171	D00	Untreated	Untreated	2
AS.H9GP.171.D04.OOOO	GMESC01.1	171	D04	Untreated	Untreated	2
AS.H9GP.171.D07.OOOO	GMESC01.1	171	D07	Untreated	Untreated	2
AS.KLF2.771.D00.OOOO	iPSC21.1	771	D00	Untreated	Untreated	2
AS.KLF2.771.D07.OOOO	iPSC21.1	771	D07	Untreated	Untreated	2
AS.S086.371.D00.OOOO	iPSC06.1	371	D00	Untreated	Untreated	2
AS.H9GP.171.D12.DMSO	GMESC01.1	171	D12	Vehicle	DMSO D7-12	2
AS.KLF2.771.D12.DMSO	iPSC21.1	771	D12	Vehicle	DMSO D7-12	2
AS.H9GP.171.D17.C137	GMESC01.1	171	D17	Treated	1 μM CHIR99021 D13-17	2
AS.H9GP.171.D17.DMSO	GMESC01.1	171	D17	Vehicle	DMSO D7-17	2
AS.NDCs.871.D12.DMSO	iPSC22.1	871	D12	Vehicle	DMSO D7-12	2
AS.AD21.271.D17.C137	iPSC01.1	271	D17	Treated	1 μM CHIR99021 D13-17	2
AS.AD21.271.D17.DMSO	iPSC01.1	271	D17	Vehicle	DMSO D7-17	2
AS.AD21.271.D17.E137	iPSC01.1	271	D17	Vehicle	Ethanol D13-17	2
AS.KLF2.771.D17.E137	iPSC21.1	771	D17	Vehicle	Ethanol D13-17	2
AS.KLF2.771.D17.DMSO	iPSC21.1	771	D17	Vehicle	DMSO D7-17	2
AS.S086.371.D04.OOOO	iPSC06.1	371	D04	Untreated	Untreated	2
AS.S086.371.D07.OOOO	iPSC06.1	371	D07	Untreated	Untreated	2
AS.S086.371.D17.C137	iPSC06.1	371	D17	Treated	1 μM CHIR99021 D13-17	2
AS.H9GP.172.D00.OOOO	GMESC01.1	172	D00	Untreated	Untreated	2
AS.H9GP.172.D04.OOOO	GMESC01.1	172	D04	Untreated	Untreated	2
AS.H9GP.172.D07.OOOO	GMESC01.1	172	D07	Untreated	Untreated	2
AS.KLF2.772.D00.OOOO	iPSC21.1	772	D00	Untreated	Untreated	2
AS.KLF2.772.D04.OOOO	iPSC21.1	772	D04	Untreated	Untreated	2
AS.KLF2.772.D07.OOOO	iPSC21.1	772	D07	Untreated	Untreated	2
AS.NDCs.871.D00.OOOO	iPSC22.1	871	D00	Untreated	Untreated	2
AS.NDCs.871.D04.OOOO	iPSC22.1	871	D04	Untreated	Untreated	2
AS.NDCs.871.D07.OOOO	iPSC22.1	871	D07	Untreated	Untreated	2
AS.S086.372.D00.OOOO	iPSC06.1	372	D00	Untreated	Untreated	2
AS.S086.372.D04.OOOO	iPSC06.1	372	D04	Untreated	Untreated	2
AS.S086.372.D07.OOOO	iPSC06.1	372	D07	Untreated	Untreated	2
AS.AD21.272.D00.OOOO	iPSC01.1	272	D00	Untreated	Untreated	2
AS.AD21.272.D07.OOOO	iPSC01.1	272	D07	Untreated	Untreated	2
AS.H9GP.172.D12.DMSO	GMESC01.1	172	D12	Vehicle	DMSO D7-12	2
AS.NDCs.872.D00.OOOO	iPSC22.1	872	D00	Untreated	Untreated	2
AS.NDCs.872.D04.OOOO	iPSC22.1	872	D04	Untreated	Untreated	2
AS.NDCs.872.D07.OOOO	iPSC22.1	872	D07	Untreated	Untreated	2
AS.NDCs.872.D12.DMSO	iPSC22.1	872	D12	Vehicle	DMSO D7-12	2
AS.H9GP.172.D17.C137	GMESC01.1	172	D17	Treated	1 μM CHIR99021 D13-17	2
AS.H9GP.172.D17.DMSO	GMESC01.1	172	D17	Vehicle	DMSO D7-17	2
AS.KLF2.772.D17.DMSO	iPSC21.1	772	D17	Vehicle	DMSO D7-17	2
AS.NDCs.871.D17.C137	iPSC22.1	871	D17	Treated	1 μM CHIR99021 D13-17	2
AS.NDCs.871.D17.DMSO	iPSC22.1	871	D17	Vehicle	DMSO D7-17	2
AS.NDCs.872.D17.C137	iPSC22.1	872	D17	Treated	1 μM CHIR99021 D13-17	2
AS.NDCs.872.D17.DMSO	iPSC22.1	872	D17	Vehicle	DMSO D7-17	2
AS.AD21.271.D34.C137	iPSC01.1	271	D34	Treated	1 μM CHIR99021 D13-17	2
AS.AD21.271.D34.DMSO	iPSC01.1	271	D34	Vehicle	DMSO D7-17	2
AS.H9GP.171.D36.C137	GMESC01.1	171	D36	Treated	1 μM CHIR99021 D13-17	2
AS.H9GP.171.D36.DMSO	GMESC01.1	171	D36	Vehicle	DMSO D7-17	2
AS.H9GP.172.D30.C137	GMESC01.1	172	D30	Treated	1 μM CHIR99021 D13-17	2
AS.H9GP.172.D30.DMSO	GMESC01.1	172	D30	Vehicle	DMSO D7-17	2
AS.KLF2.771.D34.DMSO	iPSC21.1	771	D34	Vehicle	DMSO D7-17	2
AS.NDCs.871.D39.C137	iPSC22.1	871	D39	Treated	1 μM CHIR99021 D13-17	2
AS.NDCs.871.D39.DMSO	iPSC22.1	871	D39	Vehicle	DMSO D7-17	2
AS.AD21.272.D12.DMSO	iPSC01.1	272	D12	Vehicle	DMSO D7-12	2
AS.AD21.272.D37.C137	iPSC01.1	272	D37	Treated	1 μM CHIR99021 D13-17	2
AS.AD21.272.D37.DMSO	iPSC01.1	272	D37	Vehicle	DMSO D7-17	2
AS.KLF2.772.D36.DMSO	iPSC21.1	772	D36	Vehicle	DMSO D7-17	2
AS.NDCs.872.D30.C137	iPSC22.1	872	D30	Treated	1 μM CHIR99021 D13-17	2
AS.NDCs.872.D30.DMSO	iPSC22.1	872	D30	Vehicle	DMSO D7-17	2
AS.S086.372.D12.DMSO	iPSC06.1	372	D12	Vehicle	DMSO D7-12	2
AS.S086.372.D17.C137	iPSC06.1	372	D17	Treated	1 μM CHIR99021 D13-17	2
AS.S086.372.D17.DMSO	iPSC06.1	372	D17	Vehicle	DMSO D7-17	2
AS.S086.372.D35.C137	iPSC06.1	372	D35	Treated	1 μM CHIR99021 D13-17	2
AS.S086.372.D35.DMSO	iPSC06.1	372	D35	Vehicle	DMSO D7-17	2
